# Supplementary material for: The high-quality genome of Grona styracifolia uncovers the genomic mechanism of high levels of schaftoside, a promising drug candidate for treatment of COVID-19
Source: Hortic Res. 2024 Mar 30;11(5):uhae089. doi: 10.1093/hr/uhae089 (PMC11119794; doi:10.1093/hr/uhae089)
Supplement: Web_Material_uhae089 [file web_material_uhae089.zip]

Archive with 1 entries (1 files):
- supplementary tables_20240224.xlsx
