# Supplementary material for: The high-quality genome of Grona styracifolia uncovers the genomic mechanism of high levels of schaftoside, a promising drug candidate for treatment of COVID-19
Source: Hortic Res. 2024 Mar 30;11(5):uhae089. doi: 10.1093/hr/uhae089 (PMC11119794; doi:10.1093/hr/uhae089)
Supplement: Web_Material_uhae089 [file web_material_uhae089.zip › supplementary tables_20240224.xlsx]

## Sheet: ST_list
Supplementary Table 1 Summary of the sequencing data for Grona styracifolia.
Supplementary Table 2. The flow cytometry data of G. styracifolia genome.
Supplementary Table 3. Summary of G. styracifolia genome assembly.
Supplementary Table 4. Statistical results of gene functional annotations.
Supplementary Table 5. The transcriptome overall mapping rates of G. styracifolia
Supplementary Table 6. G. styracifolia genome CEGMA assessment results.
Supplementary Table 7. G. styracifolia Genome BUSCO Assessment Results.
Supplementary Table 8. Positively selected genes in G. styracifolia
Supplementary Table 9. The GO enrichment analysis of positively selected genes in G. styracifolia
Supplementary Table 10. The KEGG enrichment analysis of positively selected genes in G. styracifolia
Supplementary Table 11. Statistical results of gene families in 8 species.
Supplementary Table 12. The GO enrichment analysis of gene families specific to G. styracifolia
Supplementary Table 13. The KEGG enrichment analysis of gene families specific to G. styracifolia
Supplementary Table 14. The KEGG enrichment analysis of expansion gene families to G. styracifolia
Supplementary Table 15. The GO enrichment analysis of expansion gene families to G. styracifolia

## Sheet: ST1
Supplementary Table 1 Summary of the sequencing data for Grona styracifolia.
Sequence Type	Total no. bases (bp)	Total no. reads	Average length (bp)	Maximum length (bp)	N50 length (bp)	Sequence coverage (X)
Illumina	93325401600	622169344	2x150	150	150	146.09
Hi-C	93144505800	620963372	2x150	150	150	145.807
Pacbio CLR	48729682838	5972732	8332.64	77241	11149	76.2808
10X	192119331900	1280795546	2x150	150	150	300.741

## Sheet: ST2
Supplementary Table 2. The flow cytometry data of G. styracifolia genome.
Marker	Genome Size(Mbp)	Geometric Mean	# of Events	% of gated cells	CV
M1/Rice	385.8	5072.88	1201	16.39	4.11
M2/Gs	581.2	7641.8	1466	20.01	2.63
M1 represented rice, M2 represented G. styracifolia.

## Sheet: ST3
Supplementary Table 3. Summary of G. styracifolia genome assembly.
Statistic	Contig ** (bp)		Scaffold
	Size (bp)	Number	Size (bp)	Number
N95	2682434	-	45761021	11
N90	4805703	-	46942256	10
N75	7987581	-	49550451	8
N50	14275425	-	57493450	5
N25	27563081	-	66842427	3
Longest	44374391	-	83393795	-
Total length	641794545	-	641817196	-
Total no. (2000 bp)	-	103	-	36

## Sheet: ST4
Supplementary Table 4. Statistical results of gene functional annotations.
Database		Annotated Num	Annotated Percent(%)
NR		33886	94.4821
Swiss-Prot		25677	71.5935
KEGG		14414	40.1896
InterPro	All	33151	92.4327
	Pfam	32976	91.9448
	GO	30314	84.5225
Annotated		34101	95.0816
Total		35865	-

## Sheet: ST5
Supplementary Table 5. The transcriptome overall mapping rates of G. styracifolia
Sample	Overall alignment rate
8M-L1	0.9705
8M-L2	0.974
8M-L3	0.972
10M-L1	0.9728
10M-L2	0.9726
10M-L3	0.9759
10M-S1	0.9649
10M-S2	0.9624
10M-S3	0.964
10M-R1	0.9596
10M-R2	0.9348
10M-R3	0.9611
INF1	0.9502
INF2	0.9453
INF3	0.9555
LF1	0.9496
LF2	0.9506
LF3	0.9534
LF4	0.9486
LF5	0.9491
LF6	0.9502
LF7	0.9476
LF8	0.9392
RT1	0.968
RT2	0.9616
RT3	0.9594
RT4	0.9649
ST1	0.9753
ST2	0.978
ST3	0.976
ST4	0.9739

## Sheet: ST6
Supplementary Table 6. G. styracifolia genome CEGMA assessment results.
species	complete		complete + partial
	# Prots	%completeness	# Prots	%completeness
G. styracifolia	1333	98.2	1365	98.6
(1) species: the name of the species;
(2) Complete: core gene > 70% assembled;
(3) Complete + partial: The case where the core gene is partially assembled;
(4) #Prots: The number of core genes assembled;
(5) %completeness: The proportion of the assembled core gene to the core gene library.

## Sheet: ST7
Supplementary Table 7. G. styracifolia Genome BUSCO Assessment Results.
Category	BUSCO notation assessment results
G. styracifolia genome	C:98.5%[S:85.8%,D:12.7%],F:0.2%,M:1.3%,n:5366
G. styracifolia protein	C:94.8%[S:82.5%,D:12.3%],F:1.4%,M:3.8%,n:5366
(1)Category: Testing object.
(2) BUSCO notation assessment results: BUSCO evaluation results
C: Complete
S: Complete Single-Copy BUSCOs
D: Complete Duplicated BUSCOs
F: Fragmented BUSCOs
M: Missing BUSCOs
n: Total BUSCO groups searched

## Sheet: ST8
Supplementary Table 8. Positively selected genes in G. styracifolia
Group	p-value	Postive site number	Gene ID	Swissprot function
OG0010247	0.000878164	2	Gs10G22660	2-keto-3-deoxy-L-rhamnonate aldolase OS=Escherichia coli (strain SMS-3-5 / SECEC) OX=439855 GN=rhmA PE=3 SV=1
OG0010284	0.0192747	1	Gs07G25010	Acid phosphatase 1 OS=Solanum lycopersicum OX=4081 GN=APS1 PE=2 SV=1
OG0010376	0.000912053	1	Gs05G00610	D-3-phosphoglycerate dehydrogenase OS=Archaeoglobus fulgidus (strain ATCC 49558 / VC-16 / DSM 4304 / JCM 9628 / NBRC 100126) OX=224325 GN=serA PE=3 SV=1
OG0010695	0.0259978	2	Gs07G07430	Ultraviolet-B receptor UVR8 OS=Arabidopsis thaliana OX=3702 GN=UVR8 PE=1 SV=1
OG0010732	0.00131796	2	Gs03G16910	RNA exonuclease 4 OS=Homo sapiens OX=9606 GN=REXO4 PE=1 SV=2
OG0010758	0.000799323	1	Gs08G01560	Maltose excess protein 1, chloroplastic OS=Arabidopsis thaliana OX=3702 GN=MEX1 PE=2 SV=2
OG0010983	0.004806	2	Gs09G10190	--
OG0011046	0.00115911	2	Gs06G01190	Glucan endo-1,3-beta-glucosidase OS=Triticum aestivum OX=4565 GN=GLC1 PE=2 SV=1
OG0011883	0.00940935	3	Gs04G10530	Caffeoylshikimate esterase OS=Arabidopsis thaliana OX=3702 GN=CSE PE=1 SV=1
OG0012591	0.00257726	6	Gs04G33100	Protein SEED AND ROOT HAIR PROTECTIVE PROTEIN OS=Arabidopsis thaliana OX=3702 GN=SRPP PE=1 SV=1
OG0012622	0	16	Gs07G00180	Elongation factor Ts, mitochondrial OS=Ricinus communis OX=3988 GN=EFTS PE=3 SV=1
OG0012624	1.471e-06	5	Gs01G46010	Protein FLX-like 2 OS=Arabidopsis thaliana OX=3702 GN=FLXL2 PE=1 SV=1
OG0012636	0.00362545	2	Gs04G00720	Leucine aminopeptidase OS=Arabidopsis thaliana OX=3702 GN=LKHA4 PE=2 SV=1
OG0012677	0.0308186	1	Gs03G01170	Protein HHL1, chloroplastic OS=Arabidopsis thaliana OX=3702 GN=HHL1 PE=1 SV=1
OG0012706	7.16e-07	3	Gs05G11910	BTB/POZ domain-containing protein At1g04390 OS=Arabidopsis thaliana OX=3702 GN=At1g04390 PE=2 SV=3
OG0012763	0.00313211	2	Gs04G34820	RNA pseudouridine synthase 1 OS=Oryza sativa subsp. japonica OX=39947 GN=Os12g0560500 PE=2 SV=1
OG0012781	0.00656279	3	Gs03G35090	Rubredoxin OS=Synechocystis sp. (strain PCC 6803 / Kazusa) OX=1111708 GN=rub PE=3 SV=1
OG0012790	0.000522612	1	Gs04G11760	Integrator complex subunit 3 OS=Mus musculus OX=10090 GN=Ints3 PE=1 SV=2
OG0012888	0.02812	1	Gs02G17500	CBL-interacting serine/threonine-protein kinase 23 OS=Arabidopsis thaliana OX=3702 GN=CIPK23 PE=1 SV=1
OG0012897	0.0060965	2	Gs01G31300	--
OG0012969	0.00168336	1	Gs06G18360	--
OG0012988	0	9	Gs02G24750	DNA topoisomerase 3-alpha OS=Arabidopsis thaliana OX=3702 GN=TOP3A PE=1 SV=1
OG0013062	1.386e-06	4	Gs01G14500	Dynamin-like protein ARC5 OS=Arabidopsis thaliana OX=3702 GN=ARC5 PE=1 SV=2
OG0013091	2.5121e-05	5	Gs02G16840	--
OG0013101	0.0345594	1	Gs07G16030	Cation/H(+) antiporter 3 OS=Arabidopsis thaliana OX=3702 GN=CHX3 PE=2 SV=1
OG0013104	0.016409	1	Gs02G35870	Serine--tRNA ligase, chloroplastic/mitochondrial OS=Arabidopsis thaliana OX=3702 GN=OVA7 PE=2 SV=1
OG0013218	0.0294714	1	Gs01G12580	Peptidyl-prolyl cis-trans isomerase FKBP13, chloroplastic OS=Arabidopsis thaliana OX=3702 GN=FKBP13 PE=1 SV=2
OG0013226	0.0171671	1	Gs03G27150	Beta-catenin-like protein 1 OS=Rattus norvegicus OX=10116 GN=Ctnnbl1 PE=1 SV=1
OG0013235	0.000257244	1	Gs01G03020	Isoamylase 1, chloroplastic OS=Arabidopsis thaliana OX=3702 GN=ISA1 PE=1 SV=1
OG0013285	0.0428012	2	Gs04G22300	Protein tas OS=Escherichia coli (strain K12) OX=83333 GN=tas PE=1 SV=1
OG0013289	0.00553749	1	Gs05G24530	Protein THYLAKOID ASSEMBLY 8-like, chloroplastic OS=Arabidopsis thaliana OX=3702 GN=THA8L PE=1 SV=1
OG0013295	0.00573196	1	Gs09G26110	--
OG0013330	7.2e-08	16	Gs02G04290	--
OG0013333	1.835e-06	3	Gs01G53330	2-C-methyl-D-erythritol 4-phosphate cytidylyltransferase, chloroplastic OS=Arabidopsis thaliana OX=3702 GN=ISPD PE=1 SV=1
OG0013334	0	13	Gs04G04950	Ribosomal RNA small subunit methyltransferase E OS=Mycobacterium bovis (strain ATCC BAA-935 / AF2122/97) OX=233413 GN=rsmE PE=3 SV=1
OG0013355	0.0116612	1	Gs07G04330	Checkpoint protein hus1 homolog OS=Dictyostelium discoideum OX=44689 GN=hus1 PE=3 SV=1
OG0013396	1.64e-07	5	Gs01G24120	--
OG0013413	2.153e-06	6	Gs04G30010	Probable glutathione S-transferase OS=Glycine max OX=3847 GN=HSP26-A PE=2 SV=1
OG0013434	3.6955e-05	16	Gs04G18480	Thioredoxin-like 3-2, chloroplastic OS=Arabidopsis thaliana OX=3702 GN=WCRKC2 PE=2 SV=1
OG0013461	0.00765359	1	Gs03G00230	Protein transport protein SEC23 OS=Ustilago maydis (strain 521 / FGSC 9021) OX=237631 GN=SEC23 PE=3 SV=1
OG0013496	0	14	Gs03G05000	Probable arabinose 5-phosphate isomerase OS=Arabidopsis thaliana OX=3702 GN=SETH3 PE=2 SV=1
OG0013516	0.00217529	1	Gs02G06010	--
OG0013521	0.0048584	2	Gs06G22360	Protein QUIRKY OS=Arabidopsis thaliana OX=3702 GN=QKY PE=2 SV=1
OG0013542	0.0027633	1	Gs04G25740	Histone-lysine N-methyltransferase ATXR4 OS=Arabidopsis thaliana OX=3702 GN=ATXR4 PE=2 SV=2
OG0013548	0.00933901	3	Gs11G20210	Thioredoxin-like protein CDSP32, chloroplastic OS=Arabidopsis thaliana OX=3702 GN=CDSP32 PE=1 SV=1
OG0013628	2e-09	15	Gs02G40690	--
OG0013632	0.00947703	1	Gs02G21600	Putative pentatricopeptide repeat-containing protein At1g64310 OS=Arabidopsis thaliana OX=3702 GN=PCMP-E65 PE=3 SV=1
OG0013657	0	25	Gs04G12790	--
OG0013753	4.8955e-05	1	Gs01G33200	--
OG0013785	9.8e-08	3	Gs08G03460	Uracil-DNA glycosylase, mitochondrial OS=Arabidopsis thaliana OX=3702 GN=UNG PE=1 SV=1
OG0013793	8.402e-06	2	Gs03G16830	Cyclic nucleotide-gated ion channel 18 OS=Arabidopsis thaliana OX=3702 GN=CNGC18 PE=1 SV=1
OG0013817	0.00207091	1	Gs05G12610	Pentatricopeptide repeat-containing protein At1g53600, mitochondrial OS=Arabidopsis thaliana OX=3702 GN=PCMP-E63 PE=2 SV=2
OG0013834	4.852e-06	2	Gs07G16650	Pentatricopeptide repeat-containing protein At5g42450, mitochondrial OS=Arabidopsis thaliana OX=3702 GN=PCMP-E102 PE=2 SV=1
OG0013837	0.000317691	1	Gs01G00370	ABC transporter I family member 17 OS=Arabidopsis thaliana OX=3702 GN=ABCI17 PE=2 SV=1
OG0013847	9.3882e-05	2	Gs02G46290	--
OG0014248	0.000641943	3	Gs09G26720	Probable carbohydrate esterase At4g34215 OS=Arabidopsis thaliana OX=3702 GN=At4g34215 PE=1 SV=2
OG0014338	0.000382523	3	Gs07G01730	Pentatricopeptide repeat-containing protein At4g01400, mitochondrial OS=Arabidopsis thaliana OX=3702 GN=At4g01400 PE=2 SV=2
OG0014585	0.00865857	1	Gs02G37780	Protein ANTI-SILENCING 1 OS=Arabidopsis thaliana OX=3702 GN=ASI1 PE=4 SV=2
OG0014653	0.0288529	1	Gs07G23690	Protein ASPARTIC PROTEASE IN GUARD CELL 1 OS=Arabidopsis thaliana OX=3702 GN=ASPG1 PE=1 SV=1
OG0014681	0.0104089	1	Gs01G07940	Protein JINGUBANG OS=Arabidopsis thaliana OX=3702 GN=JGB PE=1 SV=1
OG0014690	0.00198015	2	Gs02G32550	Transcription termination factor MTERF8, chloroplastic OS=Arabidopsis thaliana OX=3702 GN=MTERF8 PE=1 SV=1
OG0014696	1e-09	7	Gs02G29070	DnaJ homolog subfamily B member 13 OS=Mus musculus OX=10090 GN=Dnajb13 PE=1 SV=1
OG0014786	0	10	Gs08G00050	DEAD-box ATP-dependent RNA helicase FANCM OS=Arabidopsis thaliana OX=3702 GN=FANCM PE=2 SV=1
OG0015574	1.2219e-05	5	Gs02G37260	Mitogen-activated protein kinase kinase kinase 1 OS=Homo sapiens OX=9606 GN=MAP3K1 PE=1 SV=4
OG0015618	5.1316e-05	2	Gs01G47360	Extracellular ribonuclease OS=Bacillus subtilis (strain 168) OX=224308 GN=bsn PE=3 SV=1
OG0015683	0.0452241	1	Gs08G18270	Uncharacterized protein YnbB OS=Bacillus subtilis (strain 168) OX=224308 GN=ynbB PE=4 SV=2
OG0016212	0	3	Gs03G18600	--
OG0016263	0.000959862	2	Gs04G35720	--
OG0016299	0.0131632	1	Gs07G02710	--
OG0016314	0.0474233	1	Gs08G05670	Allene oxide synthase 3 OS=Solanum lycopersicum OX=4081 GN=AOS3 PE=1 SV=1
OG0016365	0.00191824	1	Gs01G15200	LMBR1 domain-containing protein 2 homolog A OS=Dictyostelium discoideum OX=44689 GN=DDB_G0284019 PE=3 SV=1
OG0016477	0.000115235	1	Gs03G25630	Cation/H(+) antiporter 15 OS=Arabidopsis thaliana OX=3702 GN=CHX15 PE=2 SV=1
OG0016485	1.7721e-05	1	Gs08G15710	--
OG0016510	0	12	Gs01G19630	Cell division cycle-associated protein 7 OS=Rattus norvegicus OX=10116 GN=Cdca7 PE=1 SV=1
OG0016556	5.6354e-05	2	Gs11G13250	PH, RCC1 and FYVE domains-containing protein 1 OS=Arabidopsis thaliana OX=3702 GN=PRAF1 PE=1 SV=1
OG0016581	9.9711e-05	1	Gs01G38620	Probable apyrase 7 OS=Arabidopsis thaliana OX=3702 GN=APY7 PE=2 SV=1
OG0016635	5.54e-07	3	Gs09G18350	Protein PELOTA 1 OS=Arabidopsis thaliana OX=3702 GN=PEL1 PE=2 SV=1
OG0016655	0.00346506	1	Gs05G25390	DNA repair protein RadA OS=Bacillus halodurans (strain ATCC BAA-125 / DSM 18197 / FERM 7344 / JCM 9153 / C-125) OX=272558 GN=radA PE=3 SV=1
OG0016706	0.00946896	1	Gs03G06280	Mediator of RNA polymerase II transcription subunit 33A OS=Arabidopsis thaliana OX=3702 GN=MED33A PE=1 SV=1
OG0016725	0.0167908	1	Gs08G01300	Alpha-farnesene synthase OS=Ricinus communis OX=3988 GN=TPS7 PE=1 SV=2
OG0016733	0.00318661	1	Gs01G29290	--
OG0016741	0.00235849	3	Gs04G34870	Pentatricopeptide repeat-containing protein At1g09190 OS=Arabidopsis thaliana OX=3702 GN=PCMP-E70 PE=2 SV=1

## Sheet: ST9
Supplementary Table 9. The GO enrichment analysis of positively selected genes in G. styracifolia
GO_Term	ONTOLOGY	ID	Description	GeneRatio	BgRatio	pvalue	p.adjust	qvalue	geneID	Count
GO:0000712	BP	GO:0000712	resolution of meiotic recombination intermediates	2/41	15/15315	0.000718196	0.14204	0.119684	Ds02G24750/Ds08G00050	2
GO:0051307	BP	GO:0051307	meiotic chromosome separation	2/41	17/15315	0.000927085	0.14204	0.119684	Ds02G24750/Ds08G00050	2
GO:1901068	BP	GO:1901068	guanosine-containing compound metabolic process	2/41	20/15315	0.00128862	0.14204	0.119684	Ds03G05000/Ds01G38620	2
GO:0043065	BP	GO:0043065	positive regulation of apoptotic process	2/41	22/15315	0.0015614	0.14204	0.119684	Ds02G37260/Ds01G47360	2
GO:0005983	BP	GO:0005983	starch catabolic process	2/41	23/15315	0.00170721	0.14204	0.119684	Ds08G01560/Ds01G03020	2
GO:0034660	BP	GO:0034660	ncRNA metabolic process	5/41	362/15315	0.00267317	0.161167	0.135801	Ds03G16910/Ds04G34820/Ds02G35870/Ds04G04950/Ds01G47360	5
GO:0043903	BP	GO:0043903	regulation of biological process involved in symbiotic interaction	2/41	29/15315	0.00271194	0.161167	0.135801	Ds02G37260/Ds01G47360	2
GO:0009887	BP	GO:0009887	animal organ morphogenesis	2/41	36/15315	0.00415867	0.203125	0.171155	Ds03G00230/Ds01G38620	2
GO:0046128	BP	GO:0046128	purine ribonucleoside metabolic process	2/41	42/15315	0.00562621	0.203125	0.171155	Ds03G05000/Ds01G38620	2
GO:0051304	BP	GO:0051304	chromosome separation	2/41	43/15315	0.00589071	0.203125	0.171155	Ds02G24750/Ds08G00050	2
GO:0042278	BP	GO:0042278	purine nucleoside metabolic process	2/41	46/15315	0.00671771	0.203125	0.171155	Ds03G05000/Ds01G38620	2
GO:0034470	BP	GO:0034470	ncRNA processing	4/41	289/15315	0.00726552	0.203125	0.171155	Ds03G16910/Ds04G34820/Ds04G04950/Ds01G47360	4
GO:0042254	BP	GO:0042254	ribosome biogenesis	4/41	289/15315	0.00726552	0.203125	0.171155	Ds03G16910/Ds04G04950/Ds02G32550/Ds01G47360	4
GO:0043068	BP	GO:0043068	positive regulation of programmed cell death	2/41	50/15315	0.00789746	0.203125	0.171155	Ds02G37260/Ds01G47360	2
GO:0044247	BP	GO:0044247	cellular polysaccharide catabolic process	2/41	53/15315	0.00883903	0.203125	0.171155	Ds08G01560/Ds01G03020	2
GO:0009251	BP	GO:0009251	glucan catabolic process	2/41	54/15315	0.00916354	0.203125	0.171155	Ds08G01560/Ds01G03020	2
GO:0045454	BP	GO:0045454	cell redox homeostasis	2/41	58/15315	0.0105141	0.203125	0.171155	Ds04G18480/Ds11G20210	2
GO:0007131	BP	GO:0007131	reciprocal meiotic recombination	2/41	61/15315	0.0115813	0.203125	0.171155	Ds02G24750/Ds08G00050	2
GO:0140527	BP	GO:0140527	reciprocal homologous recombination	2/41	61/15315	0.0115813	0.203125	0.171155	Ds02G24750/Ds08G00050	2
GO:0006364	BP	GO:0006364	rRNA processing	3/41	177/15315	0.0117264	0.203125	0.171155	Ds03G16910/Ds04G04950/Ds01G47360	3
GO:0016032	BP	GO:0016032	viral process	2/41	62/15315	0.0119472	0.203125	0.171155	Ds02G37260/Ds01G47360	2
GO:0035825	BP	GO:0035825	homologous recombination	2/41	62/15315	0.0119472	0.203125	0.171155	Ds02G24750/Ds08G00050	2
GO:1900864	BP	GO:1900864	mitochondrial RNA modification	2/41	62/15315	0.0119472	0.203125	0.171155	Ds02G21600/Ds05G12610	2
GO:0045132	BP	GO:0045132	meiotic chromosome segregation	2/41	65/15315	0.0130751	0.203125	0.171155	Ds02G24750/Ds08G00050	2
GO:0016072	BP	GO:0016072	rRNA metabolic process	3/41	185/15315	0.0132039	0.203125	0.171155	Ds03G16910/Ds04G04950/Ds01G47360	3
GO:0006885	BP	GO:0006885	regulation of pH	2/41	66/15315	0.0134611	0.203125	0.171155	Ds07G16030/Ds03G25630	2
GO:0042255	BP	GO:0042255	ribosome assembly	2/41	67/15315	0.013852	0.203125	0.171155	Ds03G16910/Ds02G32550	2
GO:0006081	BP	GO:0006081	cellular aldehyde metabolic process	2/41	68/15315	0.0142477	0.203125	0.171155	Ds05G00610/Ds01G53330	2
GO:0005982	BP	GO:0005982	starch metabolic process	2/41	69/15315	0.0146484	0.203125	0.171155	Ds08G01560/Ds01G03020	2
GO:0010942	BP	GO:0010942	positive regulation of cell death	2/41	69/15315	0.0146484	0.203125	0.171155	Ds02G37260/Ds01G47360	2
GO:0009119	BP	GO:0009119	ribonucleoside metabolic process	2/41	73/15315	0.0162993	0.212521	0.179073	Ds03G05000/Ds01G38620	2
GO:0022613	BP	GO:0022613	ribonucleoprotein complex biogenesis	4/41	367/15315	0.0163478	0.212521	0.179073	Ds03G16910/Ds04G04950/Ds02G32550/Ds01G47360	4
GO:0044275	BP	GO:0044275	cellular carbohydrate catabolic process	2/41	75/15315	0.0171534	0.216236	0.182203	Ds08G01560/Ds01G03020	2
GO:0009116	BP	GO:0009116	nucleoside metabolic process	2/41	77/15315	0.0180261	0.216944	0.1828	Ds03G05000/Ds01G38620	2
GO:0009658	BP	GO:0009658	chloroplast organization	3/41	209/15315	0.0182525	0.216944	0.1828	Ds01G14500/Ds02G35870/Ds02G32550	3
GO:0007127	BP	GO:0007127	meiosis I	2/41	82/15315	0.0202887	0.233656	0.196882	Ds02G24750/Ds08G00050	2
GO:0000959	BP	GO:0000959	mitochondrial RNA metabolic process	2/41	84/15315	0.0212255	0.233656	0.196882	Ds02G21600/Ds05G12610	2
GO:0061982	BP	GO:0061982	meiosis I cell cycle process	2/41	85/15315	0.0217005	0.233656	0.196882	Ds02G24750/Ds08G00050	2
GO:0070925	BP	GO:0070925	organelle assembly	3/41	239/15315	0.0258837	0.233656	0.196882	Ds03G16910/Ds02G32550/Ds02G29070	3
GO:0042981	BP	GO:0042981	regulation of apoptotic process	2/41	94/15315	0.0261721	0.233656	0.196882	Ds02G37260/Ds01G47360	2
GO:0035459	BP	GO:0035459	vesicle cargo loading	1/41	10/15315	0.0264586	0.233656	0.196882	Ds03G00230	1
GO:0043171	BP	GO:0043171	peptide catabolic process	1/41	10/15315	0.0264586	0.233656	0.196882	Ds04G00720	1
GO:0070475	BP	GO:0070475	rRNA base methylation	1/41	10/15315	0.0264586	0.233656	0.196882	Ds04G04950	1
GO:0055067	BP	GO:0055067	monovalent inorganic cation homeostasis	2/41	95/15315	0.0266902	0.233656	0.196882	Ds07G16030/Ds03G25630	2
GO:0000272	BP	GO:0000272	polysaccharide catabolic process	2/41	97/15315	0.027739	0.233656	0.196882	Ds08G01560/Ds01G03020	2
GO:0006152	BP	GO:0006152	purine nucleoside catabolic process	1/41	11/15315	0.0290666	0.233656	0.196882	Ds01G38620	1
GO:0007254	BP	GO:0007254	JNK cascade	1/41	11/15315	0.0290666	0.233656	0.196882	Ds02G37260	1
GO:0009164	BP	GO:0009164	nucleoside catabolic process	1/41	12/15315	0.0316678	0.233656	0.196882	Ds01G38620	1
GO:0042454	BP	GO:0042454	ribonucleoside catabolic process	1/41	12/15315	0.0316678	0.233656	0.196882	Ds01G38620	1
GO:0051403	BP	GO:0051403	stress-activated MAPK cascade	1/41	12/15315	0.0316678	0.233656	0.196882	Ds02G37260	1
GO:0055080	BP	GO:0055080	cation homeostasis	3/41	259/15315	0.0317907	0.233656	0.196882	Ds07G16030/Ds03G16830/Ds03G25630	3
GO:0006915	BP	GO:0006915	apoptotic process	2/41	105/15315	0.0320971	0.233656	0.196882	Ds02G37260/Ds01G47360	2
GO:0034404	BP	GO:0034404	nucleobase-containing small molecule biosynthetic process	2/41	108/15315	0.0337968	0.233656	0.196882	Ds03G05000/Ds01G38620	2
GO:0009657	BP	GO:0009657	plastid organization	3/41	266/15315	0.0340123	0.233656	0.196882	Ds01G14500/Ds02G35870/Ds02G32550	3
GO:0006265	BP	GO:0006265	DNA topological change	1/41	13/15315	0.0342621	0.233656	0.196882	Ds02G24750	1
GO:0006285	BP	GO:0006285	base-excision repair, AP site formation	1/41	13/15315	0.0342621	0.233656	0.196882	Ds08G03460	1
GO:0008406	BP	GO:0008406	gonad development	1/41	13/15315	0.0342621	0.233656	0.196882	Ds01G38620	1
GO:0035107	BP	GO:0035107	appendage morphogenesis	1/41	13/15315	0.0342621	0.233656	0.196882	Ds03G00230	1
GO:0045137	BP	GO:0045137	development of primary sexual characteristics	1/41	13/15315	0.0342621	0.233656	0.196882	Ds01G38620	1
GO:0046039	BP	GO:0046039	GTP metabolic process	1/41	13/15315	0.0342621	0.233656	0.196882	Ds03G05000	1
GO:0048736	BP	GO:0048736	appendage development	1/41	13/15315	0.0342621	0.233656	0.196882	Ds03G00230	1
GO:0010021	BP	GO:0010021	amylopectin biosynthetic process	1/41	14/15315	0.0368497	0.237105	0.199787	Ds01G03020	1
GO:2000896	BP	GO:2000896	amylopectin metabolic process	1/41	14/15315	0.0368497	0.237105	0.199787	Ds01G03020	1
GO:0098771	BP	GO:0098771	inorganic ion homeostasis	3/41	277/15315	0.0376638	0.237105	0.199787	Ds07G16030/Ds03G16830/Ds03G25630	3
GO:0048513	BP	GO:0048513	animal organ development	2/41	117/15315	0.0391015	0.237105	0.199787	Ds03G00230/Ds01G38620	2
GO:0036297	BP	GO:0036297	interstrand cross-link repair	1/41	15/15315	0.0394305	0.237105	0.199787	Ds08G00050	1
GO:0048194	BP	GO:0048194	Golgi vesicle budding	1/41	15/15315	0.0394305	0.237105	0.199787	Ds03G00230	1
GO:0001522	BP	GO:0001522	pseudouridine synthesis	1/41	16/15315	0.0420046	0.237105	0.199787	Ds04G34820	1
GO:0016559	BP	GO:0016559	peroxisome fission	1/41	16/15315	0.0420046	0.237105	0.199787	Ds01G14500	1
GO:0019288	BP	GO:0019288	isopentenyl diphosphate biosynthetic process, methylerythritol 4-phosphate pathway	1/41	16/15315	0.0420046	0.237105	0.199787	Ds01G53330	1
GO:0031297	BP	GO:0031297	replication fork processing	1/41	16/15315	0.0420046	0.237105	0.199787	Ds08G00050	1
GO:0034656	BP	GO:0034656	nucleobase-containing small molecule catabolic process	1/41	16/15315	0.0420046	0.237105	0.199787	Ds01G38620	1
GO:0035082	BP	GO:0035082	axoneme assembly	1/41	16/15315	0.0420046	0.237105	0.199787	Ds02G29070	1
GO:0051259	BP	GO:0051259	protein complex oligomerization	2/41	122/15315	0.0421773	0.237105	0.199787	Ds05G00610/Ds02G37260	2
GO:0006518	BP	GO:0006518	peptide metabolic process	4/41	498/15315	0.0433798	0.240613	0.202743	Ds07G00180/Ds04G00720/Ds03G01170/Ds02G35870	4
GO:0007548	BP	GO:0007548	sex differentiation	1/41	17/15315	0.044572	0.240804	0.202904	Ds01G38620	1
GO:0031033	BP	GO:0031033	myosin filament organization	1/41	17/15315	0.044572	0.240804	0.202904	Ds01G07940	1
GO:0071805	BP	GO:0071805	potassium ion transmembrane transport	2/41	129/15315	0.0466311	0.244857	0.206319	Ds02G17500/Ds03G16830	2
GO:0006414	BP	GO:0006414	translational elongation	1/41	18/15315	0.0471326	0.244857	0.206319	Ds07G00180	1
GO:0030036	BP	GO:0030036	actin cytoskeleton organization	2/41	131/15315	0.0479343	0.244857	0.206319	Ds01G07940/Ds02G37260	2
GO:0098869	BP	GO:0098869	cellular oxidant detoxification	2/41	132/15315	0.048591	0.244857	0.206319	Ds04G18480/Ds11G20210	2
GO:0006281	BP	GO:0006281	DNA repair	3/41	307/15315	0.0486045	0.244857	0.206319	Ds02G24750/Ds08G03460/Ds08G00050	3
GO:1990748	BP	GO:1990748	cellular detoxification	2/41	134/15315	0.0499142	0.244857	0.206319	Ds04G18480/Ds11G20210	2
GO:0098813	BP	GO:0098813	nuclear chromosome segregation	2/41	135/15315	0.0505807	0.244857	0.206319	Ds02G24750/Ds08G00050	2
GO:0034260	BP	GO:0034260	negative regulation of GTPase activity	1/41	20/15315	0.0522338	0.244857	0.206319	Ds01G47360	1
GO:0072529	BP	GO:0072529	pyrimidine-containing compound catabolic process	1/41	20/15315	0.0522338	0.244857	0.206319	Ds01G38620	1
GO:0006813	BP	GO:0006813	potassium ion transport	2/41	138/15315	0.0525996	0.244857	0.206319	Ds02G17500/Ds03G16830	2
GO:0019725	BP	GO:0019725	cellular homeostasis	3/41	318/15315	0.0529691	0.244857	0.206319	Ds04G18480/Ds11G20210/Ds03G16830	3
GO:0050801	BP	GO:0050801	ion homeostasis	3/41	322/15315	0.0546023	0.244857	0.206319	Ds07G16030/Ds03G16830/Ds03G25630	3
GO:0042451	BP	GO:0042451	purine nucleoside biosynthetic process	1/41	21/15315	0.0547744	0.244857	0.206319	Ds03G05000	1
GO:0046129	BP	GO:0046129	purine ribonucleoside biosynthetic process	1/41	21/15315	0.0547744	0.244857	0.206319	Ds03G05000	1
GO:0140694	BP	GO:0140694	non-membrane-bounded organelle assembly	2/41	142/15315	0.055336	0.244857	0.206319	Ds03G16910/Ds02G32550	2
GO:0007059	BP	GO:0007059	chromosome segregation	2/41	143/15315	0.0560279	0.244857	0.206319	Ds02G24750/Ds08G00050	2
GO:0010923	BP	GO:0010923	negative regulation of phosphatase activity	1/41	22/15315	0.0573083	0.244857	0.206319	Ds01G47360	1
GO:0035305	BP	GO:0035305	negative regulation of dephosphorylation	1/41	22/15315	0.0573083	0.244857	0.206319	Ds01G47360	1
GO:0048562	BP	GO:0048562	embryonic organ morphogenesis	1/41	22/15315	0.0573083	0.244857	0.206319	Ds03G00230	1
GO:0048285	BP	GO:0048285	organelle fission	3/41	332/15315	0.0587912	0.244857	0.206319	Ds02G24750/Ds01G14500/Ds08G00050	3
GO:0009240	BP	GO:0009240	isopentenyl diphosphate biosynthetic process	1/41	23/15315	0.0598356	0.244857	0.206319	Ds01G53330	1
GO:0046490	BP	GO:0046490	isopentenyl diphosphate metabolic process	1/41	23/15315	0.0598356	0.244857	0.206319	Ds01G53330	1
GO:0048568	BP	GO:0048568	embryonic organ development	1/41	23/15315	0.0598356	0.244857	0.206319	Ds03G00230	1
GO:0072523	BP	GO:0072523	purine-containing compound catabolic process	1/41	23/15315	0.0598356	0.244857	0.206319	Ds01G38620	1
GO:0010044	BP	GO:0010044	response to aluminum ion	1/41	24/15315	0.0623564	0.244857	0.206319	Ds01G00370	1
GO:0015780	BP	GO:0015780	nucleotide-sugar transmembrane transport	1/41	24/15315	0.0623564	0.244857	0.206319	Ds01G00370	1
GO:0031167	BP	GO:0031167	rRNA methylation	1/41	24/15315	0.0623564	0.244857	0.206319	Ds04G04950	1
GO:0022618	BP	GO:0022618	ribonucleoprotein complex assembly	2/41	152/15315	0.0623914	0.244857	0.206319	Ds03G16910/Ds02G32550	2
GO:0034599	BP	GO:0034599	cellular response to oxidative stress	2/41	152/15315	0.0623914	0.244857	0.206319	Ds04G18480/Ds11G20210	2
GO:0010020	BP	GO:0010020	chloroplast fission	1/41	25/15315	0.0648705	0.247579	0.208613	Ds01G14500	1
GO:0032543	BP	GO:0032543	mitochondrial translation	1/41	25/15315	0.0648705	0.247579	0.208613	Ds07G00180	1
GO:0043572	BP	GO:0043572	plastid fission	1/41	25/15315	0.0648705	0.247579	0.208613	Ds01G14500	1
GO:0006399	BP	GO:0006399	tRNA metabolic process	2/41	158/15315	0.066765	0.247984	0.208955	Ds04G34820/Ds02G35870	2
GO:0030029	BP	GO:0030029	actin filament-based process	2/41	158/15315	0.066765	0.247984	0.208955	Ds01G07940/Ds02G37260	2
GO:0071826	BP	GO:0071826	ribonucleoprotein complex subunit organization	2/41	158/15315	0.066765	0.247984	0.208955	Ds03G16910/Ds02G32550	2
GO:0006310	BP	GO:0006310	DNA recombination	2/41	162/15315	0.0697367	0.249735	0.21043	Ds02G24750/Ds08G00050	2
GO:0001578	BP	GO:0001578	microtubule bundle formation	1/41	27/15315	0.069879	0.249735	0.21043	Ds02G29070	1
GO:0009218	BP	GO:0009218	pyrimidine ribonucleotide metabolic process	1/41	27/15315	0.069879	0.249735	0.21043	Ds01G38620	1
GO:2000762	BP	GO:2000762	regulation of phenylpropanoid metabolic process	1/41	27/15315	0.069879	0.249735	0.21043	Ds03G06280	1
GO:0006900	BP	GO:0006900	vesicle budding from membrane	1/41	28/15315	0.0723734	0.249735	0.21043	Ds03G00230	1
GO:0043067	BP	GO:0043067	regulation of programmed cell death	2/41	167/15315	0.0735121	0.249735	0.21043	Ds02G37260/Ds01G47360	2
GO:0018107	BP	GO:0018107	peptidyl-threonine phosphorylation	1/41	29/15315	0.0748613	0.249735	0.21043	Ds01G07940	1
GO:0018210	BP	GO:0018210	peptidyl-threonine modification	1/41	29/15315	0.0748613	0.249735	0.21043	Ds01G07940	1
GO:0045005	BP	GO:0045005	DNA-dependent DNA replication maintenance of fidelity	1/41	29/15315	0.0748613	0.249735	0.21043	Ds08G00050	1
GO:0051017	BP	GO:0051017	actin filament bundle assembly	1/41	29/15315	0.0748613	0.249735	0.21043	Ds02G37260	1
GO:0061572	BP	GO:0061572	actin filament bundle organization	1/41	29/15315	0.0748613	0.249735	0.21043	Ds02G37260	1
GO:0098586	BP	GO:0098586	cellular response to virus	1/41	29/15315	0.0748613	0.249735	0.21043	Ds01G47360	1
GO:0097237	BP	GO:0097237	cellular response to toxic substance	2/41	169/15315	0.0750406	0.249735	0.21043	Ds04G18480/Ds11G20210	2
GO:0000027	BP	GO:0000027	ribosomal large subunit assembly	1/41	30/15315	0.0773427	0.253343	0.21347	Ds03G16910	1
GO:0046131	BP	GO:0046131	pyrimidine ribonucleoside metabolic process	1/41	30/15315	0.0773427	0.253343	0.21347	Ds01G38620	1
GO:0140013	BP	GO:0140013	meiotic nuclear division	2/41	175/15315	0.0796874	0.253563	0.213655	Ds02G24750/Ds08G00050	2
GO:0005977	BP	GO:0005977	glycogen metabolic process	1/41	31/15315	0.0798177	0.253563	0.213655	Ds01G03020	1
GO:0006112	BP	GO:0006112	energy reserve metabolic process	1/41	31/15315	0.0798177	0.253563	0.213655	Ds01G03020	1
GO:0006974	BP	GO:0006974	cellular response to DNA damage stimulus	3/41	378/15315	0.0799404	0.253563	0.213655	Ds02G24750/Ds08G03460/Ds08G00050	3
GO:0006284	BP	GO:0006284	base-excision repair	1/41	32/15315	0.0822861	0.253563	0.213655	Ds08G03460	1
GO:0030334	BP	GO:0030334	regulation of cell migration	1/41	32/15315	0.0822861	0.253563	0.213655	Ds01G38620	1
GO:0040012	BP	GO:0040012	regulation of locomotion	1/41	32/15315	0.0822861	0.253563	0.213655	Ds01G38620	1
GO:2000145	BP	GO:2000145	regulation of cell motility	1/41	32/15315	0.0822861	0.253563	0.213655	Ds01G38620	1
GO:0006260	BP	GO:0006260	DNA replication	2/41	181/15315	0.084423	0.25635	0.216004	Ds02G24750/Ds08G00050	2
GO:0016052	BP	GO:0016052	carbohydrate catabolic process	2/41	181/15315	0.084423	0.25635	0.216004	Ds08G01560/Ds01G03020	2
GO:0006073	BP	GO:0006073	cellular glucan metabolic process	2/41	182/15315	0.0852206	0.256897	0.216464	Ds08G01560/Ds01G03020	2
GO:0098754	BP	GO:0098754	detoxification	2/41	184/15315	0.0868228	0.259119	0.218337	Ds04G18480/Ds11G20210	2
GO:0006213	BP	GO:0006213	pyrimidine nucleoside metabolic process	1/41	34/15315	0.0872036	0.259119	0.218337	Ds01G38620	1
GO:0045944	BP	GO:0045944	positive regulation of transcription by RNA polymerase II	2/41	186/15315	0.0884343	0.260912	0.219848	Ds02G37260/Ds01G47360	2
GO:0043009	BP	GO:0043009	chordate embryonic development	1/41	35/15315	0.0896527	0.262644	0.221307	Ds03G00230	1
GO:0007010	BP	GO:0007010	cytoskeleton organization	3/41	401/15315	0.0916104	0.265386	0.223617	Ds01G07940/Ds02G29070/Ds02G37260	3
GO:0019682	BP	GO:0019682	glyceraldehyde-3-phosphate metabolic process	1/41	36/15315	0.0920954	0.265386	0.223617	Ds01G53330	1
GO:0031401	BP	GO:0031401	positive regulation of protein modification process	2/41	191/15315	0.0925023	0.265386	0.223617	Ds02G37260/Ds01G38620	2
GO:0044042	BP	GO:0044042	glucan metabolic process	2/41	192/15315	0.0933226	0.265711	0.223891	Ds08G01560/Ds01G03020	2
GO:0010921	BP	GO:0010921	regulation of phosphatase activity	1/41	37/15315	0.0945317	0.265711	0.223891	Ds01G47360	1
GO:0035303	BP	GO:0035303	regulation of dephosphorylation	1/41	37/15315	0.0945317	0.265711	0.223891	Ds01G47360	1
GO:0009150	BP	GO:0009150	purine ribonucleotide metabolic process	2/41	195/15315	0.0957962	0.267126	0.225083	Ds03G05000/Ds01G38620	2
GO:0015766	BP	GO:0015766	disaccharide transport	1/41	38/15315	0.0969616	0.267126	0.225083	Ds08G01560	1
GO:0015772	BP	GO:0015772	oligosaccharide transport	1/41	38/15315	0.0969616	0.267126	0.225083	Ds08G01560	1
GO:0051494	BP	GO:0051494	negative regulation of cytoskeleton organization	1/41	39/15315	0.0993851	0.270224	0.227693	Ds02G37260	1
GO:1902904	BP	GO:1902904	negative regulation of supramolecular fiber organization	1/41	39/15315	0.0993851	0.270224	0.227693	Ds02G37260	1
GO:0051761	BP	GO:0051761	sesquiterpene metabolic process	1/41	40/15315	0.101802	0.270954	0.228309	Ds08G01300	1
GO:0051762	BP	GO:0051762	sesquiterpene biosynthetic process	1/41	40/15315	0.101802	0.270954	0.228309	Ds08G01300	1
GO:0000278	BP	GO:0000278	mitotic cell cycle	3/41	421/15315	0.10231	0.270954	0.228309	Ds02G24750/Ds01G07940/Ds02G37260	3
GO:0006163	BP	GO:0006163	purine nucleotide metabolic process	2/41	203/15315	0.102485	0.270954	0.228309	Ds03G05000/Ds01G38620	2
GO:0062197	BP	GO:0062197	cellular response to chemical stress	2/41	204/15315	0.10333	0.270954	0.228309	Ds04G18480/Ds11G20210	2
GO:0043406	BP	GO:0043406	positive regulation of MAP kinase activity	1/41	41/15315	0.104213	0.270954	0.228309	Ds02G37260	1
GO:1901658	BP	GO:1901658	glycosyl compound catabolic process	1/41	41/15315	0.104213	0.270954	0.228309	Ds01G38620	1
GO:0000413	BP	GO:0000413	protein peptidyl-prolyl isomerization	1/41	42/15315	0.106618	0.275484	0.232126	Ds01G12580	1
GO:0006220	BP	GO:0006220	pyrimidine nucleotide metabolic process	1/41	43/15315	0.109016	0.276528	0.233006	Ds01G38620	1
GO:0006418	BP	GO:0006418	tRNA aminoacylation for protein translation	1/41	43/15315	0.109016	0.276528	0.233006	Ds02G35870	1
GO:0010584	BP	GO:0010584	pollen exine formation	1/41	43/15315	0.109016	0.276528	0.233006	Ds06G01190	1
GO:0000154	BP	GO:0000154	rRNA modification	1/41	44/15315	0.111408	0.280883	0.236675	Ds04G04950	1
GO:0097435	BP	GO:0097435	supramolecular fiber organization	2/41	215/15315	0.112753	0.281775	0.237427	Ds01G07940/Ds02G37260	2
GO:0043038	BP	GO:0043038	amino acid activation	1/41	45/15315	0.113794	0.281775	0.237427	Ds02G35870	1
GO:0043039	BP	GO:0043039	tRNA aminoacylation	1/41	45/15315	0.113794	0.281775	0.237427	Ds02G35870	1
GO:0009792	BP	GO:0009792	embryo development ending in birth or egg hatching	1/41	46/15315	0.116173	0.28262	0.238139	Ds03G00230	1
GO:0042455	BP	GO:0042455	ribonucleoside biosynthetic process	1/41	46/15315	0.116173	0.28262	0.238139	Ds03G05000	1
GO:0043405	BP	GO:0043405	regulation of MAP kinase activity	1/41	46/15315	0.116173	0.28262	0.238139	Ds02G37260	1
GO:0009163	BP	GO:0009163	nucleoside biosynthetic process	1/41	47/15315	0.118546	0.28506	0.240194	Ds03G05000	1
GO:0051270	BP	GO:0051270	regulation of cellular component movement	1/41	47/15315	0.118546	0.28506	0.240194	Ds01G38620	1
GO:0009259	BP	GO:0009259	ribonucleotide metabolic process	2/41	223/15315	0.119744	0.285795	0.240814	Ds03G05000/Ds01G38620	2
GO:0010941	BP	GO:0010941	regulation of cell death	2/41	224/15315	0.120626	0.285795	0.240814	Ds02G37260/Ds01G47360	2
GO:0007584	BP	GO:0007584	response to nutrient	1/41	48/15315	0.120913	0.285795	0.240814	Ds02G17500	1
GO:0006874	BP	GO:0006874	cellular calcium ion homeostasis	1/41	49/15315	0.123274	0.288102	0.242758	Ds03G16830	1
GO:0055074	BP	GO:0055074	calcium ion homeostasis	1/41	49/15315	0.123274	0.288102	0.242758	Ds03G16830	1
GO:1903046	BP	GO:1903046	meiotic cell cycle process	2/41	231/15315	0.126843	0.294786	0.24839	Ds02G24750/Ds08G00050	2
GO:0046246	BP	GO:0046246	terpene biosynthetic process	1/41	51/15315	0.127977	0.29577	0.249219	Ds08G01300	1
GO:0043410	BP	GO:0043410	positive regulation of MAPK cascade	1/41	52/15315	0.13032	0.296718	0.250018	Ds02G37260	1
GO:0072521	BP	GO:0072521	purine-containing compound metabolic process	2/41	236/15315	0.131331	0.296718	0.250018	Ds03G05000/Ds01G38620	2
GO:1901137	BP	GO:1901137	carbohydrate derivative biosynthetic process	3/41	473/15315	0.132315	0.296718	0.250018	Ds01G03020/Ds03G05000/Ds01G38620	3
GO:0060271	BP	GO:0060271	cilium assembly	1/41	53/15315	0.132656	0.296718	0.250018	Ds02G29070	1
GO:0019693	BP	GO:0019693	ribose phosphate metabolic process	2/41	238/15315	0.133137	0.296718	0.250018	Ds03G05000/Ds01G38620	2
GO:0001510	BP	GO:0001510	RNA methylation	1/41	54/15315	0.134986	0.296718	0.250018	Ds04G04950	1
GO:0043624	BP	GO:0043624	cellular protein complex disassembly	1/41	54/15315	0.134986	0.296718	0.250018	Ds01G07940	1
GO:0046031	BP	GO:0046031	ADP metabolic process	1/41	54/15315	0.134986	0.296718	0.250018	Ds01G38620	1
GO:0010208	BP	GO:0010208	pollen wall assembly	1/41	55/15315	0.13731	0.296718	0.250018	Ds06G01190	1
GO:0042214	BP	GO:0042214	terpene metabolic process	1/41	55/15315	0.13731	0.296718	0.250018	Ds08G01300	1
GO:0044782	BP	GO:0044782	cilium organization	1/41	55/15315	0.13731	0.296718	0.250018	Ds02G29070	1
GO:0085029	BP	GO:0085029	extracellular matrix assembly	1/41	55/15315	0.13731	0.296718	0.250018	Ds06G01190	1
GO:0051321	BP	GO:0051321	meiotic cell cycle	2/41	243/15315	0.137677	0.296718	0.250018	Ds02G24750/Ds08G00050	2
GO:0018193	BP	GO:0018193	peptidyl-amino acid modification	3/41	487/15315	0.140883	0.296718	0.250018	Ds01G12580/Ds01G07940/Ds02G37260	3
GO:0005984	BP	GO:0005984	disaccharide metabolic process	1/41	57/15315	0.141939	0.296718	0.250018	Ds08G01560	1
GO:0009135	BP	GO:0009135	purine nucleoside diphosphate metabolic process	1/41	57/15315	0.141939	0.296718	0.250018	Ds01G38620	1
GO:0009179	BP	GO:0009179	purine ribonucleoside diphosphate metabolic process	1/41	57/15315	0.141939	0.296718	0.250018	Ds01G38620	1
GO:0009185	BP	GO:0009185	ribonucleoside diphosphate metabolic process	1/41	57/15315	0.141939	0.296718	0.250018	Ds01G38620	1
GO:0110053	BP	GO:0110053	regulation of actin filament organization	1/41	57/15315	0.141939	0.296718	0.250018	Ds02G37260	1
GO:0071902	BP	GO:0071902	positive regulation of protein serine/threonine kinase activity	1/41	58/15315	0.144245	0.30003	0.252809	Ds02G37260	1
GO:0019220	BP	GO:0019220	regulation of phosphate metabolic process	2/41	253/15315	0.14686	0.302444	0.254842	Ds02G37260/Ds01G47360	2
GO:0051174	BP	GO:0051174	regulation of phosphorus metabolic process	2/41	253/15315	0.14686	0.302444	0.254842	Ds02G37260/Ds01G47360	2
GO:0072503	BP	GO:0072503	cellular divalent inorganic cation homeostasis	1/41	60/15315	0.148838	0.305009	0.257004	Ds03G16830	1
GO:0042391	BP	GO:0042391	regulation of membrane potential	1/41	61/15315	0.151126	0.308179	0.259675	Ds03G16830	1
GO:0009132	BP	GO:0009132	nucleoside diphosphate metabolic process	1/41	62/15315	0.153408	0.311305	0.262309	Ds01G38620	1
GO:0043484	BP	GO:0043484	regulation of RNA splicing	1/41	63/15315	0.155683	0.312871	0.263628	Ds01G47360	1
GO:1901136	BP	GO:1901136	carbohydrate derivative catabolic process	1/41	63/15315	0.155683	0.312871	0.263628	Ds01G38620	1
GO:0018208	BP	GO:0018208	peptidyl-proline modification	1/41	64/15315	0.157953	0.31434	0.264867	Ds01G12580	1
GO:0043455	BP	GO:0043455	regulation of secondary metabolic process	1/41	64/15315	0.157953	0.31434	0.264867	Ds03G06280	1
GO:0043408	BP	GO:0043408	regulation of MAPK cascade	1/41	65/15315	0.160217	0.31434	0.264867	Ds02G37260	1
GO:0051817	BP	GO:0051817	modulation of process of other organism involved in symbiotic interaction	1/41	65/15315	0.160217	0.31434	0.264867	Ds01G47360	1
GO:0008299	BP	GO:0008299	isoprenoid biosynthetic process	2/41	268/15315	0.160867	0.31434	0.264867	Ds01G53330/Ds08G01300	2
GO:0009166	BP	GO:0009166	nucleotide catabolic process	1/41	66/15315	0.162474	0.31434	0.264867	Ds01G38620	1
GO:0072507	BP	GO:0072507	divalent inorganic cation homeostasis	1/41	66/15315	0.162474	0.31434	0.264867	Ds03G16830	1
GO:1902903	BP	GO:1902903	regulation of supramolecular fiber organization	1/41	66/15315	0.162474	0.31434	0.264867	Ds02G37260	1
GO:0010563	BP	GO:0010563	negative regulation of phosphorus metabolic process	1/41	67/15315	0.164726	0.31434	0.264867	Ds01G47360	1
GO:0032984	BP	GO:0032984	protein-containing complex disassembly	1/41	67/15315	0.164726	0.31434	0.264867	Ds01G07940	1
GO:0045936	BP	GO:0045936	negative regulation of phosphate metabolic process	1/41	67/15315	0.164726	0.31434	0.264867	Ds01G47360	1
GO:1901292	BP	GO:1901292	nucleoside phosphate catabolic process	1/41	68/15315	0.166972	0.315072	0.265483	Ds01G38620	1
GO:0044403	BP	GO:0044403	biological process involved in symbiotic interaction	2/41	275/15315	0.167489	0.315072	0.265483	Ds02G37260/Ds01G47360	2
GO:0000280	BP	GO:0000280	nuclear division	2/41	276/15315	0.16844	0.315072	0.265483	Ds02G24750/Ds08G00050	2
GO:0030198	BP	GO:0030198	extracellular matrix organization	1/41	70/15315	0.171446	0.315072	0.265483	Ds06G01190	1
GO:0043062	BP	GO:0043062	extracellular structure organization	1/41	70/15315	0.171446	0.315072	0.265483	Ds06G01190	1
GO:0061077	BP	GO:0061077	chaperone-mediated protein folding	1/41	70/15315	0.171446	0.315072	0.265483	Ds01G12580	1
GO:0008380	BP	GO:0008380	RNA splicing	2/41	280/15315	0.17225	0.315072	0.265483	Ds02G32550/Ds01G47360	2
GO:0009145	BP	GO:0009145	purine nucleoside triphosphate biosynthetic process	1/41	71/15315	0.173675	0.315072	0.265483	Ds03G05000	1
GO:0009206	BP	GO:0009206	purine ribonucleoside triphosphate biosynthetic process	1/41	71/15315	0.173675	0.315072	0.265483	Ds03G05000	1
GO:0035821	BP	GO:0035821	modulation of process of other organism	1/41	71/15315	0.173675	0.315072	0.265483	Ds01G47360	1
GO:0032270	BP	GO:0032270	positive regulation of cellular protein metabolic process	2/41	283/15315	0.175117	0.315072	0.265483	Ds02G37260/Ds01G38620	2
GO:0006888	BP	GO:0006888	endoplasmic reticulum to Golgi vesicle-mediated transport	1/41	72/15315	0.175897	0.315072	0.265483	Ds03G00230	1
GO:0072527	BP	GO:0072527	pyrimidine-containing compound metabolic process	1/41	72/15315	0.175897	0.315072	0.265483	Ds01G38620	1
GO:0044264	BP	GO:0044264	cellular polysaccharide metabolic process	2/41	284/15315	0.176075	0.315072	0.265483	Ds08G01560/Ds01G03020	2
GO:0032956	BP	GO:0032956	regulation of actin cytoskeleton organization	1/41	73/15315	0.178114	0.315072	0.265483	Ds02G37260	1
GO:0051346	BP	GO:0051346	negative regulation of hydrolase activity	1/41	73/15315	0.178114	0.315072	0.265483	Ds01G47360	1
GO:0140053	BP	GO:0140053	mitochondrial gene expression	1/41	73/15315	0.178114	0.315072	0.265483	Ds07G00180	1
GO:0042273	BP	GO:0042273	ribosomal large subunit biogenesis	1/41	74/15315	0.180325	0.315072	0.265483	Ds03G16910	1
GO:0006400	BP	GO:0006400	tRNA modification	1/41	75/15315	0.18253	0.315072	0.265483	Ds04G34820	1
GO:0007031	BP	GO:0007031	peroxisome organization	1/41	75/15315	0.18253	0.315072	0.265483	Ds01G14500	1
GO:0009201	BP	GO:0009201	ribonucleoside triphosphate biosynthetic process	1/41	75/15315	0.18253	0.315072	0.265483	Ds03G05000	1
GO:0120031	BP	GO:0120031	plasma membrane bounded cell projection assembly	1/41	75/15315	0.18253	0.315072	0.265483	Ds02G29070	1
GO:1902533	BP	GO:1902533	positive regulation of intracellular signal transduction	1/41	75/15315	0.18253	0.315072	0.265483	Ds02G37260	1
GO:0043087	BP	GO:0043087	regulation of GTPase activity	1/41	76/15315	0.184729	0.317551	0.267572	Ds01G47360	1
GO:0051247	BP	GO:0051247	positive regulation of protein metabolic process	2/41	294/15315	0.185698	0.317903	0.267869	Ds02G37260/Ds01G38620	2
GO:0016477	BP	GO:0016477	cell migration	1/41	77/15315	0.186922	0.318687	0.26853	Ds01G38620	1
GO:0009142	BP	GO:0009142	nucleoside triphosphate biosynthetic process	1/41	78/15315	0.18911	0.321101	0.270564	Ds03G05000	1
GO:0030031	BP	GO:0030031	cell projection assembly	1/41	79/15315	0.191292	0.321931	0.271263	Ds02G29070	1
GO:0048481	BP	GO:0048481	plant ovule development	1/41	79/15315	0.191292	0.321931	0.271263	Ds02G35870	1
GO:0032970	BP	GO:0032970	regulation of actin filament-based process	1/41	80/15315	0.193468	0.321931	0.271263	Ds02G37260	1
GO:0035670	BP	GO:0035670	plant-type ovary development	1/41	80/15315	0.193468	0.321931	0.271263	Ds02G35870	1
GO:0043648	BP	GO:0043648	dicarboxylic acid metabolic process	1/41	80/15315	0.193468	0.321931	0.271263	Ds05G00610	1
GO:1901657	BP	GO:1901657	glycosyl compound metabolic process	2/41	303/15315	0.194427	0.322237	0.271521	Ds03G05000/Ds01G38620	2
GO:0010927	BP	GO:0010927	cellular component assembly involved in morphogenesis	1/41	81/15315	0.195639	0.322959	0.272129	Ds06G01190	1
GO:0031399	BP	GO:0031399	regulation of protein modification process	2/41	309/15315	0.200277	0.329309	0.27748	Ds02G37260/Ds01G38620	2
GO:0048598	BP	GO:0048598	embryonic morphogenesis	1/41	84/15315	0.202116	0.331025	0.278925	Ds03G00230	1
GO:0009117	BP	GO:0009117	nucleotide metabolic process	2/41	312/15315	0.203211	0.331512	0.279336	Ds03G05000/Ds01G38620	2
GO:0031098	BP	GO:0031098	stress-activated protein kinase signaling cascade	1/41	85/15315	0.204264	0.331929	0.279687	Ds02G37260	1
GO:0006753	BP	GO:0006753	nucleoside phosphate metabolic process	2/41	314/15315	0.205169	0.332103	0.279834	Ds03G05000/Ds01G38620	2
GO:0071900	BP	GO:0071900	regulation of protein serine/threonine kinase activity	1/41	86/15315	0.206406	0.33239	0.280076	Ds02G37260	1
GO:0046777	BP	GO:0046777	protein autophosphorylation	2/41	317/15315	0.208112	0.33239	0.280076	Ds01G07940/Ds02G37260	2
GO:0120251	BP	GO:0120251	hydrocarbon biosynthetic process	1/41	87/15315	0.208543	0.33239	0.280076	Ds08G01300	1
GO:1901264	BP	GO:1901264	carbohydrate derivative transport	1/41	87/15315	0.208543	0.33239	0.280076	Ds01G00370	1
GO:0000165	BP	GO:0000165	MAPK cascade	1/41	89/15315	0.212799	0.336595	0.283618	Ds02G37260	1
GO:0006090	BP	GO:0006090	pyruvate metabolic process	1/41	89/15315	0.212799	0.336595	0.283618	Ds01G53330	1
GO:0051493	BP	GO:0051493	regulation of cytoskeleton organization	1/41	90/15315	0.214919	0.33866	0.285359	Ds02G37260	1
GO:0012501	BP	GO:0012501	programmed cell death	2/41	325/15315	0.215982	0.33905	0.285688	Ds02G37260/Ds01G47360	2
GO:0006720	BP	GO:0006720	isoprenoid metabolic process	2/41	329/15315	0.219928	0.343948	0.289814	Ds01G53330/Ds08G01300	2
GO:0046434	BP	GO:0046434	organophosphate catabolic process	1/41	95/15315	0.225434	0.351238	0.295957	Ds01G38620	1
GO:0070588	BP	GO:0070588	calcium ion transmembrane transport	1/41	96/15315	0.227521	0.353032	0.297469	Ds03G16830	1
GO:0006486	BP	GO:0006486	protein glycosylation	1/41	98/15315	0.231677	0.353032	0.297469	Ds01G38620	1
GO:0032147	BP	GO:0032147	activation of protein kinase activity	1/41	98/15315	0.231677	0.353032	0.297469	Ds02G37260	1
GO:0043413	BP	GO:0043413	macromolecule glycosylation	1/41	98/15315	0.231677	0.353032	0.297469	Ds01G38620	1
GO:0048870	BP	GO:0048870	cell motility	1/41	98/15315	0.231677	0.353032	0.297469	Ds01G38620	1
GO:0051674	BP	GO:0051674	localization of cell	1/41	98/15315	0.231677	0.353032	0.297469	Ds01G38620	1
GO:0006816	BP	GO:0006816	calcium ion transport	1/41	99/15315	0.233748	0.353596	0.297944	Ds03G16830	1
GO:0007015	BP	GO:0007015	actin filament organization	1/41	99/15315	0.233748	0.353596	0.297944	Ds02G37260	1
GO:0009311	BP	GO:0009311	oligosaccharide metabolic process	1/41	101/15315	0.237872	0.358531	0.302102	Ds08G01560	1
GO:0048440	BP	GO:0048440	carpel development	1/41	102/15315	0.239925	0.359025	0.302519	Ds02G35870	1
GO:0080135	BP	GO:0080135	regulation of cellular response to stress	1/41	102/15315	0.239925	0.359025	0.302519	Ds02G37260	1
GO:0008033	BP	GO:0008033	tRNA processing	1/41	106/15315	0.248087	0.369907	0.311688	Ds04G34820	1
GO:0005976	BP	GO:0005976	polysaccharide metabolic process	2/41	360/15315	0.250705	0.372476	0.313853	Ds08G01560/Ds01G03020	2
GO:0090407	BP	GO:0090407	organophosphate biosynthetic process	2/41	367/15315	0.257686	0.376836	0.317526	Ds01G53330/Ds03G05000	2
GO:0000209	BP	GO:0000209	protein polyubiquitination	1/41	111/15315	0.258169	0.376836	0.317526	Ds02G37260	1
GO:0009126	BP	GO:0009126	purine nucleoside monophosphate metabolic process	1/41	111/15315	0.258169	0.376836	0.317526	Ds01G38620	1
GO:0009167	BP	GO:0009167	purine ribonucleoside monophosphate metabolic process	1/41	111/15315	0.258169	0.376836	0.317526	Ds01G38620	1
GO:0010639	BP	GO:0010639	negative regulation of organelle organization	1/41	111/15315	0.258169	0.376836	0.317526	Ds02G37260	1
GO:0120252	BP	GO:0120252	hydrocarbon metabolic process	1/41	113/15315	0.262164	0.379157	0.319482	Ds08G01300	1
GO:0003008	BP	GO:0003008	system process	1/41	114/15315	0.264154	0.379157	0.319482	Ds05G00610	1
GO:0009205	BP	GO:0009205	purine ribonucleoside triphosphate metabolic process	1/41	114/15315	0.264154	0.379157	0.319482	Ds03G05000	1
GO:0009101	BP	GO:0009101	glycoprotein biosynthetic process	1/41	115/15315	0.266139	0.379157	0.319482	Ds01G38620	1
GO:0009144	BP	GO:0009144	purine nucleoside triphosphate metabolic process	1/41	115/15315	0.266139	0.379157	0.319482	Ds03G05000	1
GO:0009627	BP	GO:0009627	systemic acquired resistance	1/41	115/15315	0.266139	0.379157	0.319482	Ds07G23690	1
GO:0051668	BP	GO:0051668	localization within membrane	1/41	115/15315	0.266139	0.379157	0.319482	Ds03G00230	1
GO:0009636	BP	GO:0009636	response to toxic substance	2/41	379/15315	0.269665	0.382869	0.32261	Ds04G18480/Ds11G20210	2
GO:0009199	BP	GO:0009199	ribonucleoside triphosphate metabolic process	1/41	118/15315	0.272062	0.384958	0.32437	Ds03G05000	1
GO:0015980	BP	GO:0015980	energy derivation by oxidation of organic compounds	1/41	119/15315	0.274026	0.385117	0.324504	Ds01G03020	1
GO:0048467	BP	GO:0048467	gynoecium development	1/41	119/15315	0.274026	0.385117	0.324504	Ds02G35870	1
GO:0030001	BP	GO:0030001	metal ion transport	2/41	385/15315	0.275657	0.386105	0.325337	Ds02G17500/Ds03G16830	2
GO:0070085	BP	GO:0070085	glycosylation	1/41	121/15315	0.277938	0.387994	0.326928	Ds01G38620	1
GO:0009152	BP	GO:0009152	purine ribonucleotide biosynthetic process	1/41	122/15315	0.279887	0.388109	0.327025	Ds03G05000	1
GO:0045860	BP	GO:0045860	positive regulation of protein kinase activity	1/41	122/15315	0.279887	0.388109	0.327025	Ds02G37260	1
GO:0120036	BP	GO:0120036	plasma membrane bounded cell projection organization	1/41	124/15315	0.283768	0.392184	0.330459	Ds02G29070	1
GO:0006164	BP	GO:0006164	purine nucleotide biosynthetic process	1/41	125/15315	0.285701	0.39225	0.330514	Ds03G05000	1
GO:0009141	BP	GO:0009141	nucleoside triphosphate metabolic process	1/41	125/15315	0.285701	0.39225	0.330514	Ds03G05000	1
GO:0022411	BP	GO:0022411	cellular component disassembly	1/41	126/15315	0.287629	0.392319	0.330572	Ds01G07940	1
GO:0055086	BP	GO:0055086	nucleobase-containing small molecule metabolic process	2/41	397/15315	0.287638	0.392319	0.330572	Ds03G05000/Ds01G38620	2
GO:0008219	BP	GO:0008219	cell death	2/41	398/15315	0.288636	0.392393	0.330635	Ds02G37260/Ds01G47360	2
GO:0030030	BP	GO:0030030	cell projection organization	1/41	128/15315	0.29147	0.393674	0.331714	Ds02G29070	1
GO:0033674	BP	GO:0033674	positive regulation of kinase activity	1/41	128/15315	0.29147	0.393674	0.331714	Ds02G37260	1
GO:0006457	BP	GO:0006457	protein folding	1/41	129/15315	0.293383	0.393701	0.331737	Ds01G12580	1
GO:0009100	BP	GO:0009100	glycoprotein metabolic process	1/41	129/15315	0.293383	0.393701	0.331737	Ds01G38620	1
GO:0009161	BP	GO:0009161	ribonucleoside monophosphate metabolic process	1/41	130/15315	0.29529	0.393721	0.331753	Ds01G38620	1
GO:0018105	BP	GO:0018105	peptidyl-serine phosphorylation	1/41	130/15315	0.29529	0.393721	0.331753	Ds02G37260	1
GO:0018209	BP	GO:0018209	peptidyl-serine modification	1/41	131/15315	0.297193	0.394992	0.332824	Ds02G37260	1
GO:0006412	BP	GO:0006412	translation	2/41	408/15315	0.298608	0.395608	0.333344	Ds07G00180/Ds02G35870	2
GO:0016125	BP	GO:0016125	sterol metabolic process	1/41	133/15315	0.300984	0.397489	0.334929	Ds08G05670	1
GO:0043043	BP	GO:0043043	peptide biosynthetic process	2/41	414/15315	0.304584	0.399807	0.336882	Ds07G00180/Ds02G35870	2
GO:0000281	BP	GO:0000281	mitotic cytokinesis	1/41	136/15315	0.306632	0.399807	0.336882	Ds01G07940	1
GO:0051702	BP	GO:0051702	biological process involved in interaction with symbiont	1/41	136/15315	0.306632	0.399807	0.336882	Ds01G47360	1
GO:0006875	BP	GO:0006875	cellular metal ion homeostasis	1/41	137/15315	0.308505	0.399807	0.336882	Ds03G16830	1
GO:0009615	BP	GO:0009615	response to virus	1/41	137/15315	0.308505	0.399807	0.336882	Ds01G47360	1
GO:0009860	BP	GO:0009860	pollen tube growth	1/41	137/15315	0.308505	0.399807	0.336882	Ds03G16830	1
GO:0072522	BP	GO:0072522	purine-containing compound biosynthetic process	1/41	138/15315	0.310373	0.400978	0.337869	Ds03G05000	1
GO:0001934	BP	GO:0001934	positive regulation of protein phosphorylation	1/41	140/15315	0.314094	0.403281	0.339809	Ds02G37260	1
GO:0034219	BP	GO:0034219	carbohydrate transmembrane transport	1/41	140/15315	0.314094	0.403281	0.339809	Ds08G01560	1
GO:0009624	BP	GO:0009624	response to nematode	1/41	141/15315	0.315947	0.404163	0.340553	Ds08G01560	1
GO:0051129	BP	GO:0051129	negative regulation of cellular component organization	1/41	142/15315	0.317795	0.404163	0.340553	Ds02G37260	1
GO:0061640	BP	GO:0061640	cytoskeleton-dependent cytokinesis	1/41	142/15315	0.317795	0.404163	0.340553	Ds01G07940	1
GO:0044262	BP	GO:0044262	cellular carbohydrate metabolic process	2/41	429/15315	0.31949	0.404163	0.340553	Ds08G01560/Ds01G03020	2
GO:0008654	BP	GO:0008654	phospholipid biosynthetic process	1/41	143/15315	0.319639	0.404163	0.340553	Ds01G53330	1
GO:0051347	BP	GO:0051347	positive regulation of transferase activity	1/41	144/15315	0.321477	0.405256	0.341473	Ds02G37260	1
GO:0016050	BP	GO:0016050	vesicle organization	1/41	146/15315	0.32514	0.407404	0.343283	Ds03G00230	1
GO:0042327	BP	GO:0042327	positive regulation of phosphorylation	1/41	146/15315	0.32514	0.407404	0.343283	Ds02G37260	1
GO:0009123	BP	GO:0009123	nucleoside monophosphate metabolic process	1/41	148/15315	0.328783	0.409117	0.344726	Ds01G38620	1
GO:0006261	BP	GO:0006261	DNA-dependent DNA replication	1/41	149/15315	0.330598	0.409117	0.344726	Ds08G00050	1
GO:0009260	BP	GO:0009260	ribonucleotide biosynthetic process	1/41	149/15315	0.330598	0.409117	0.344726	Ds03G05000	1
GO:0046390	BP	GO:0046390	ribose phosphate biosynthetic process	1/41	149/15315	0.330598	0.409117	0.344726	Ds03G05000	1
GO:0010562	BP	GO:0010562	positive regulation of phosphorus metabolic process	1/41	150/15315	0.332407	0.409117	0.344726	Ds02G37260	1
GO:0045937	BP	GO:0045937	positive regulation of phosphate metabolic process	1/41	150/15315	0.332407	0.409117	0.344726	Ds02G37260	1
GO:1901659	BP	GO:1901659	glycosyl compound biosynthetic process	1/41	151/15315	0.334212	0.410125	0.345576	Ds03G05000	1
GO:0007623	BP	GO:0007623	circadian rhythm	1/41	155/15315	0.341384	0.417694	0.351954	Ds01G14500	1
GO:0015931	BP	GO:0015931	nucleobase-containing compound transport	1/41	158/15315	0.346714	0.421734	0.355358	Ds01G00370	1
GO:0040011	BP	GO:0040011	locomotion	1/41	158/15315	0.346714	0.421734	0.355358	Ds01G38620	1
GO:0045859	BP	GO:0045859	regulation of protein kinase activity	1/41	159/15315	0.348481	0.422648	0.356128	Ds02G37260	1
GO:0048511	BP	GO:0048511	rhythmic process	1/41	160/15315	0.350244	0.42355	0.356888	Ds01G14500	1
GO:0007005	BP	GO:0007005	mitochondrion organization	1/41	162/15315	0.353755	0.426556	0.359421	Ds02G35870	1
GO:0098662	BP	GO:0098662	inorganic cation transmembrane transport	2/41	466/15315	0.355944	0.427054	0.359841	Ds02G17500/Ds03G16830	2
GO:0000910	BP	GO:0000910	cytokinesis	1/41	164/15315	0.357247	0.427054	0.359841	Ds01G07940	1
GO:0048193	BP	GO:0048193	Golgi vesicle transport	1/41	164/15315	0.357247	0.427054	0.359841	Ds03G00230	1
GO:0071103	BP	GO:0071103	DNA conformation change	1/41	165/15315	0.358986	0.427521	0.360234	Ds02G24750	1
GO:0008643	BP	GO:0008643	carbohydrate transport	1/41	166/15315	0.360721	0.427521	0.360234	Ds08G01560	1
GO:0043549	BP	GO:0043549	regulation of kinase activity	1/41	166/15315	0.360721	0.427521	0.360234	Ds02G37260	1
GO:0009698	BP	GO:0009698	phenylpropanoid metabolic process	1/41	172/15315	0.371034	0.438495	0.369481	Ds03G06280	1
GO:0008202	BP	GO:0008202	steroid metabolic process	1/41	173/15315	0.372737	0.439259	0.370125	Ds08G05670	1
GO:0009932	BP	GO:0009932	cell tip growth	1/41	175/15315	0.376129	0.442005	0.372438	Ds03G16830	1
GO:0006357	BP	GO:0006357	regulation of transcription by RNA polymerase II	2/41	488/15315	0.37733	0.442167	0.372575	Ds02G37260/Ds01G47360	2
GO:0048868	BP	GO:0048868	pollen tube development	1/41	178/15315	0.381184	0.445429	0.375323	Ds03G16830	1
GO:0007346	BP	GO:0007346	regulation of mitotic cell cycle	1/41	179/15315	0.38286	0.446134	0.375918	Ds02G37260	1
GO:0030003	BP	GO:0030003	cellular cation homeostasis	1/41	181/15315	0.386199	0.448768	0.378137	Ds03G16830	1
GO:0009165	BP	GO:0009165	nucleotide biosynthetic process	1/41	190/15315	0.401008	0.463274	0.39036	Ds03G05000	1
GO:1901293	BP	GO:1901293	nucleoside phosphate biosynthetic process	1/41	190/15315	0.401008	0.463274	0.39036	Ds03G05000	1
GO:0006873	BP	GO:0006873	cellular ion homeostasis	1/41	192/15315	0.404251	0.463274	0.39036	Ds03G16830	1
GO:0051336	BP	GO:0051336	regulation of hydrolase activity	1/41	192/15315	0.404251	0.463274	0.39036	Ds01G47360	1
GO:1902531	BP	GO:1902531	regulation of intracellular signal transduction	1/41	192/15315	0.404251	0.463274	0.39036	Ds02G37260	1
GO:0051338	BP	GO:0051338	regulation of transferase activity	1/41	193/15315	0.405866	0.463847	0.390843	Ds02G37260	1
GO:0044087	BP	GO:0044087	regulation of cellular component biogenesis	1/41	194/15315	0.407477	0.464412	0.391319	Ds02G37260	1
GO:0001932	BP	GO:0001932	regulation of protein phosphorylation	1/41	197/15315	0.412284	0.468607	0.394854	Ds02G37260	1
GO:0043086	BP	GO:0043086	negative regulation of catalytic activity	1/41	200/15315	0.417053	0.472736	0.398333	Ds01G47360	1
GO:0055065	BP	GO:0055065	metal ion homeostasis	1/41	204/15315	0.423353	0.478573	0.403251	Ds03G16830	1
GO:0009967	BP	GO:0009967	positive regulation of signal transduction	1/41	207/15315	0.428035	0.482554	0.406605	Ds02G37260	1
GO:0048588	BP	GO:0048588	developmental cell growth	1/41	210/15315	0.432679	0.486471	0.409906	Ds03G16830	1
GO:0042325	BP	GO:0042325	regulation of phosphorylation	1/41	213/15315	0.437286	0.490326	0.413155	Ds02G37260	1
GO:0023056	BP	GO:0023056	positive regulation of signaling	1/41	215/15315	0.440338	0.492421	0.414919	Ds02G37260	1
GO:0010118	BP	GO:0010118	stomatal movement	1/41	222/15315	0.450891	0.50287	0.423724	Ds02G17500	1
GO:0044282	BP	GO:0044282	small molecule catabolic process	1/41	224/15315	0.45387	0.504839	0.425383	Ds01G38620	1
GO:0010647	BP	GO:0010647	positive regulation of cell communication	1/41	225/15315	0.455354	0.505139	0.425636	Ds02G37260	1
GO:0044092	BP	GO:0044092	negative regulation of molecular function	1/41	229/15315	0.46125	0.510319	0.43	Ds01G47360	1
GO:0000226	BP	GO:0000226	microtubule cytoskeleton organization	1/41	234/15315	0.468532	0.517001	0.435631	Ds02G29070	1
GO:0034655	BP	GO:0034655	nucleobase-containing compound catabolic process	1/41	242/15315	0.479984	0.526843	0.443924	Ds01G38620	1
GO:0043414	BP	GO:0043414	macromolecule methylation	1/41	242/15315	0.479984	0.526843	0.443924	Ds04G04950	1
GO:0006644	BP	GO:0006644	phospholipid metabolic process	1/41	244/15315	0.482809	0.528549	0.445362	Ds01G53330	1
GO:0006928	BP	GO:0006928	movement of cell or subcellular component	1/41	254/15315	0.496712	0.542342	0.456984	Ds01G38620	1
GO:0055082	BP	GO:0055082	cellular chemical homeostasis	1/41	255/15315	0.498082	0.542414	0.457045	Ds03G16830	1
GO:0009856	BP	GO:0009856	pollination	1/41	269/15315	0.516886	0.55996	0.471828	Ds03G16830	1
GO:0044706	BP	GO:0044706	multi-multicellular organism process	1/41	269/15315	0.516886	0.55996	0.471828	Ds03G16830	1
GO:0048438	BP	GO:0048438	floral whorl development	1/41	276/15315	0.526028	0.568383	0.478926	Ds02G35870	1
GO:0061024	BP	GO:0061024	membrane organization	1/41	278/15315	0.528609	0.569692	0.480029	Ds03G00230	1
GO:0015711	BP	GO:0015711	organic anion transport	1/41	286/15315	0.538796	0.577539	0.486641	Ds01G00370	1
GO:0044270	BP	GO:0044270	cellular nitrogen compound catabolic process	1/41	286/15315	0.538796	0.577539	0.486641	Ds01G38620	1
GO:0043085	BP	GO:0043085	positive regulation of catalytic activity	1/41	287/15315	0.540054	0.577539	0.486641	Ds02G37260	1
GO:0046700	BP	GO:0046700	heterocycle catabolic process	1/41	292/15315	0.546295	0.582715	0.491002	Ds01G38620	1
GO:1903047	BP	GO:1903047	mitotic cell cycle process	1/41	304/15315	0.560938	0.596804	0.502874	Ds01G07940	1
GO:0007017	BP	GO:0007017	microtubule-based process	1/41	313/15315	0.571617	0.606309	0.510883	Ds02G29070	1
GO:0000904	BP	GO:0000904	cell morphogenesis involved in differentiation	1/41	314/15315	0.572787	0.606309	0.510883	Ds03G16830	1
GO:0006091	BP	GO:0006091	generation of precursor metabolites and energy	1/41	321/15315	0.580896	0.613332	0.5168	Ds01G03020	1
GO:0033043	BP	GO:0033043	regulation of organelle organization	1/41	323/15315	0.583185	0.61419	0.517523	Ds02G37260	1
GO:0019439	BP	GO:0019439	aromatic compound catabolic process	1/41	328/15315	0.588854	0.618214	0.520915	Ds01G38620	1
GO:0031667	BP	GO:0031667	response to nutrient levels	1/41	329/15315	0.589979	0.618214	0.520915	Ds02G17500	1
GO:0016311	BP	GO:0016311	dephosphorylation	1/41	331/15315	0.592219	0.619003	0.521579	Ds01G47360	1
GO:0044093	BP	GO:0044093	positive regulation of molecular function	1/41	333/15315	0.594448	0.619775	0.52223	Ds02G37260	1
GO:0051301	BP	GO:0051301	cell division	1/41	341/15315	0.603244	0.627374	0.528632	Ds01G07940	1
GO:0032879	BP	GO:0032879	regulation of localization	1/41	347/15315	0.609719	0.631591	0.532186	Ds01G38620	1
GO:0048437	BP	GO:0048437	floral organ development	1/41	349/15315	0.611854	0.631591	0.532186	Ds02G35870	1
GO:1901361	BP	GO:1901361	organic cyclic compound catabolic process	1/41	349/15315	0.611854	0.631591	0.532186	Ds01G38620	1
GO:0098656	BP	GO:0098656	anion transmembrane transport	1/41	364/15315	0.627509	0.645602	0.543991	Ds01G00370	1
GO:0051726	BP	GO:0051726	regulation of cell cycle	1/41	365/15315	0.628531	0.645602	0.543991	Ds02G37260	1
GO:0032259	BP	GO:0032259	methylation	1/41	369/15315	0.632589	0.64817	0.546156	Ds04G04950	1
GO:0009826	BP	GO:0009826	unidimensional cell growth	1/41	381/15315	0.644507	0.657145	0.553718	Ds03G16830	1
GO:0045229	BP	GO:0045229	external encapsulating structure organization	1/41	381/15315	0.644507	0.657145	0.553718	Ds06G01190	1
GO:0006520	BP	GO:0006520	cellular amino acid metabolic process	1/41	384/15315	0.647427	0.658508	0.554866	Ds02G35870	1
GO:0009991	BP	GO:0009991	response to extracellular stimulus	1/41	387/15315	0.650324	0.659841	0.55599	Ds02G17500	1
GO:0009555	BP	GO:0009555	pollen development	1/41	410/15315	0.671774	0.678296	0.57154	Ds06G01190	1
GO:0048646	BP	GO:0048646	anatomical structure formation involved in morphogenesis	1/41	410/15315	0.671774	0.678296	0.57154	Ds06G01190	1
GO:0060560	BP	GO:0060560	developmental growth involved in morphogenesis	1/41	443/15315	0.700323	0.70541	0.594386	Ds03G16830	1
GO:0006820	BP	GO:0006820	anion transport	1/41	454/15315	0.70929	0.712716	0.600543	Ds01G00370	1
GO:0048584	BP	GO:0048584	positive regulation of response to stimulus	1/41	474/15315	0.724927	0.726673	0.612303	Ds02G37260	1
GO:1901615	BP	GO:1901615	organic hydroxy compound metabolic process	1/41	483/15315	0.731693	0.731693	0.616532	Ds08G05670	1
GO:0016605	CC	GO:0016605	PML body	1/38	11/14988	0.0275472	0.21487	0.180943	Ds02G24750	1
GO:0031514	CC	GO:0031514	motile cilium	1/38	11/14988	0.0275472	0.21487	0.180943	Ds02G29070	1
GO:0036126	CC	GO:0036126	sperm flagellum	1/38	11/14988	0.0275472	0.21487	0.180943	Ds02G29070	1
GO:0097729	CC	GO:0097729	9+2 motile cilium	1/38	11/14988	0.0275472	0.21487	0.180943	Ds02G29070	1
GO:0009508	CC	GO:0009508	plastid chromosome	1/38	12/14988	0.0300145	0.21487	0.180943	Ds02G32550	1
GO:0012507	CC	GO:0012507	ER to Golgi transport vesicle membrane	1/38	12/14988	0.0300145	0.21487	0.180943	Ds03G00230	1
GO:0000229	CC	GO:0000229	cytoplasmic chromosome	1/38	13/14988	0.0324757	0.21487	0.180943	Ds02G32550	1
GO:0030173	CC	GO:0030173	integral component of Golgi membrane	1/38	14/14988	0.0349309	0.21487	0.180943	Ds01G38620	1
GO:0031228	CC	GO:0031228	intrinsic component of Golgi membrane	1/38	14/14988	0.0349309	0.21487	0.180943	Ds01G38620	1
GO:0005826	CC	GO:0005826	actomyosin contractile ring	1/38	16/14988	0.039823	0.21487	0.180943	Ds01G07940	1
GO:0030134	CC	GO:0030134	COPII-coated ER to Golgi transport vesicle	1/38	16/14988	0.039823	0.21487	0.180943	Ds03G00230	1
GO:0070938	CC	GO:0070938	contractile ring	1/38	16/14988	0.039823	0.21487	0.180943	Ds01G07940	1
GO:0031969	CC	GO:0031969	chloroplast membrane	2/38	125/14988	0.0399043	0.21487	0.180943	Ds08G01560/Ds01G14500	2
GO:0000791	CC	GO:0000791	euchromatin	1/38	19/14988	0.047116	0.230032	0.193711	Ds01G47360	1
GO:0000792	CC	GO:0000792	heterochromatin	1/38	22/14988	0.054355	0.230032	0.193711	Ds01G47360	1
GO:0016324	CC	GO:0016324	apical plasma membrane	1/38	23/14988	0.056756	0.230032	0.193711	Ds03G16830	1
GO:0030687	CC	GO:0030687	preribosome, large subunit precursor	1/38	24/14988	0.0591512	0.230032	0.193711	Ds01G47360	1
GO:0030864	CC	GO:0030864	cortical actin cytoskeleton	1/38	24/14988	0.0591512	0.230032	0.193711	Ds01G07940	1
GO:0030658	CC	GO:0030658	transport vesicle membrane	1/38	26/14988	0.0639237	0.235508	0.198323	Ds03G00230	1
GO:0030120	CC	GO:0030120	vesicle coat	1/38	28/14988	0.0686727	0.240354	0.202404	Ds03G00230	1
GO:0012506	CC	GO:0012506	vesicle membrane	2/38	192/14988	0.0850242	0.25224	0.212412	Ds03G00230/Ds01G00370	2
GO:0030117	CC	GO:0030117	membrane coat	1/38	35/14988	0.08511	0.25224	0.212412	Ds03G00230	1
GO:0048475	CC	GO:0048475	coated membrane	1/38	35/14988	0.08511	0.25224	0.212412	Ds03G00230	1
GO:0042646	CC	GO:0042646	plastid nucleoid	1/38	38/14988	0.0920677	0.25224	0.212412	Ds02G32550	1
GO:0009707	CC	GO:0009707	chloroplast outer membrane	1/38	41/14988	0.098974	0.25224	0.212412	Ds01G14500	1
GO:0045177	CC	GO:0045177	apical part of cell	1/38	42/14988	0.101265	0.25224	0.212412	Ds03G16830	1
GO:0030660	CC	GO:0030660	Golgi-associated vesicle membrane	1/38	43/14988	0.10355	0.25224	0.212412	Ds03G00230	1
GO:0030662	CC	GO:0030662	coated vesicle membrane	1/38	43/14988	0.10355	0.25224	0.212412	Ds03G00230	1
GO:0005929	CC	GO:0005929	cilium	1/38	45/14988	0.108103	0.25224	0.212412	Ds02G29070	1
GO:0030133	CC	GO:0030133	transport vesicle	1/38	45/14988	0.108103	0.25224	0.212412	Ds03G00230	1
GO:0009527	CC	GO:0009527	plastid outer membrane	1/38	51/14988	0.121627	0.272779	0.229709	Ds01G14500	1
GO:0032153	CC	GO:0032153	cell division site	1/38	53/14988	0.126091	0.272779	0.229709	Ds01G07940	1
GO:0005798	CC	GO:0005798	Golgi-associated vesicle	1/38	58/14988	0.137154	0.272779	0.229709	Ds03G00230	1
GO:0009295	CC	GO:0009295	nucleoid	1/38	58/14988	0.137154	0.272779	0.229709	Ds02G32550	1
GO:0009706	CC	GO:0009706	chloroplast inner membrane	1/38	58/14988	0.137154	0.272779	0.229709	Ds08G01560	1
GO:0098590	CC	GO:0098590	plasma membrane region	1/38	61/14988	0.143726	0.272779	0.229709	Ds03G16830	1
GO:0030863	CC	GO:0030863	cortical cytoskeleton	1/38	62/14988	0.145906	0.272779	0.229709	Ds01G07940	1
GO:0009528	CC	GO:0009528	plastid inner membrane	1/38	63/14988	0.14808	0.272779	0.229709	Ds08G01560	1
GO:0030135	CC	GO:0030135	coated vesicle	1/38	70/14988	0.163151	0.28219	0.237633	Ds03G00230	1
GO:0031977	CC	GO:0031977	thylakoid lumen	1/38	70/14988	0.163151	0.28219	0.237633	Ds01G12580	1
GO:0016592	CC	GO:0016592	mediator complex	1/38	71/14988	0.165283	0.28219	0.237633	Ds03G06280	1
GO:0030684	CC	GO:0030684	preribosome	1/38	79/14988	0.182147	0.303578	0.255644	Ds01G47360	1
GO:0031968	CC	GO:0031968	organelle outer membrane	1/38	103/14988	0.230773	0.370263	0.3118	Ds01G14500	1
GO:0019867	CC	GO:0019867	outer membrane	1/38	104/14988	0.232736	0.370263	0.3118	Ds01G14500	1
GO:0015629	CC	GO:0015629	actin cytoskeleton	1/38	109/14988	0.242482	0.377195	0.317638	Ds01G07940	1
GO:0019898	CC	GO:0019898	extrinsic component of membrane	1/38	115/14988	0.254018	0.38655	0.325515	Ds03G00230	1
GO:0042170	CC	GO:0042170	plastid membrane	2/38	405/14988	0.27422	0.408413	0.343927	Ds08G01560/Ds01G14500	2
GO:0005759	CC	GO:0005759	mitochondrial matrix	1/38	142/14988	0.303848	0.443111	0.373146	Ds07G00180	1
GO:0000139	CC	GO:0000139	Golgi membrane	1/38	150/14988	0.317979	0.454256	0.382531	Ds01G38620	1
GO:0031301	CC	GO:0031301	integral component of organelle membrane	1/38	157/14988	0.330115	0.45545	0.383537	Ds01G38620	1
GO:0009579	CC	GO:0009579	thylakoid	2/38	469/14988	0.334568	0.45545	0.383537	Ds03G01170/Ds01G12580	2
GO:0031300	CC	GO:0031300	intrinsic component of organelle membrane	1/38	163/14988	0.340349	0.45545	0.383537	Ds01G38620	1
GO:0005694	CC	GO:0005694	chromosome	2/38	480/14988	0.344841	0.45545	0.383537	Ds02G32550/Ds01G47360	2
GO:0005938	CC	GO:0005938	cell cortex	1/38	185/14988	0.376588	0.468358	0.394407	Ds01G07940	1
GO:0016604	CC	GO:0016604	nuclear body	1/38	187/14988	0.379785	0.468358	0.394407	Ds02G24750	1
GO:0030659	CC	GO:0030659	cytoplasmic vesicle membrane	1/38	187/14988	0.379785	0.468358	0.394407	Ds03G00230	1
GO:0046658	CC	GO:0046658	anchored component of plasma membrane	1/38	188/14988	0.381377	0.468358	0.394407	Ds06G01190	1
GO:0099568	CC	GO:0099568	cytoplasmic region	1/38	203/14988	0.40479	0.484655	0.40813	Ds01G07940	1
GO:0042995	CC	GO:0042995	cell projection	1/38	210/14988	0.415418	0.484655	0.40813	Ds02G29070	1
GO:0120025	CC	GO:0120025	plasma membrane bounded cell projection	1/38	210/14988	0.415418	0.484655	0.40813	Ds02G29070	1
GO:0000785	CC	GO:0000785	chromatin	1/38	216/14988	0.424381	0.486995	0.410101	Ds01G47360	1
GO:0005777	CC	GO:0005777	peroxisome	1/38	227/14988	0.440467	0.489408	0.412133	Ds01G14500	1
GO:0042579	CC	GO:0042579	microbody	1/38	227/14988	0.440467	0.489408	0.412133	Ds01G14500	1
GO:0031225	CC	GO:0031225	anchored component of membrane	1/38	239/14988	0.457516	0.500408	0.421396	Ds06G01190	1
GO:0019866	CC	GO:0019866	organelle inner membrane	1/38	278/14988	0.509503	0.548696	0.46206	Ds08G01560	1
GO:0005887	CC	GO:0005887	integral component of plasma membrane	1/38	339/14988	0.581234	0.616461	0.519125	Ds03G16830	1
GO:0009534	CC	GO:0009534	chloroplast thylakoid	1/38	376/14988	0.619651	0.640923	0.539725	Ds03G01170	1
GO:0031976	CC	GO:0031976	plastid thylakoid	1/38	379/14988	0.622611	0.640923	0.539725	Ds03G01170	1
GO:0098791	CC	GO:0098791	Golgi apparatus subcompartment	1/38	394/14988	0.637077	0.64631	0.544261	Ds01G38620	1
GO:0098796	CC	GO:0098796	membrane protein complex	1/38	415/14988	0.656427	0.656427	0.55278	Ds03G00230	1
GO:0004791	MF	GO:0004791	thioredoxin-disulfide reductase activity	2/38	43/13336	0.00663263	0.255337	0.222642	Ds04G18480/Ds11G20210	2
GO:0016671	MF	GO:0016671	oxidoreductase activity, acting on a sulfur group of donors, disulfide as acceptor	2/38	48/13336	0.00821154	0.255337	0.222642	Ds04G18480/Ds11G20210	2
GO:0047134	MF	GO:0047134	protein-disulfide reductase (NAD(P)) activity	2/38	49/13336	0.00854568	0.255337	0.222642	Ds04G18480/Ds11G20210	2
GO:0016668	MF	GO:0016668	oxidoreductase activity, acting on a sulfur group of donors, NAD(P) as acceptor	2/38	53/13336	0.00994226	0.255337	0.222642	Ds04G18480/Ds11G20210	2
GO:0015035	MF	GO:0015035	protein-disulfide reductase activity	2/38	55/13336	0.0106761	0.255337	0.222642	Ds04G18480/Ds11G20210	2
GO:0015036	MF	GO:0015036	disulfide oxidoreductase activity	2/38	58/13336	0.0118204	0.255337	0.222642	Ds04G18480/Ds11G20210	2
GO:0008237	MF	GO:0008237	metallopeptidase activity	2/38	74/13336	0.0187717	0.255337	0.222642	Ds04G00720/Ds03G01170	2
GO:0016667	MF	GO:0016667	oxidoreductase activity, acting on a sulfur group of donors	2/38	76/13336	0.0197369	0.255337	0.222642	Ds04G18480/Ds11G20210	2
GO:0016853	MF	GO:0016853	isomerase activity	3/38	212/13336	0.0222109	0.255337	0.222642	Ds04G34820/Ds02G24750/Ds01G12580	3
GO:0003917	MF	GO:0003917	DNA topoisomerase type I (single strand cut, ATP-independent) activity	1/38	10/13336	0.0281411	0.255337	0.222642	Ds02G24750	1
GO:0008235	MF	GO:0008235	metalloexopeptidase activity	1/38	10/13336	0.0281411	0.255337	0.222642	Ds04G00720	1
GO:0045159	MF	GO:0045159	myosin II binding	1/38	10/13336	0.0281411	0.255337	0.222642	Ds01G07940	1
GO:0003746	MF	GO:0003746	translation elongation factor activity	1/38	11/13336	0.0309124	0.255337	0.222642	Ds07G00180	1
GO:0005338	MF	GO:0005338	nucleotide-sugar transmembrane transporter activity	1/38	12/13336	0.033676	0.255337	0.222642	Ds01G00370	1
GO:0016651	MF	GO:0016651	oxidoreductase activity, acting on NAD(P)H	2/38	112/13336	0.040386	0.255337	0.222642	Ds04G18480/Ds11G20210	2
GO:0033218	MF	GO:0033218	amide binding	2/38	114/13336	0.0417003	0.255337	0.222642	Ds04G00720/Ds01G12580	2
GO:0005527	MF	GO:0005527	macrolide binding	1/38	15/13336	0.0419209	0.255337	0.222642	Ds01G12580	1
GO:0005528	MF	GO:0005528	FK506 binding	1/38	15/13336	0.0419209	0.255337	0.222642	Ds01G12580	1
GO:0009982	MF	GO:0009982	pseudouridine synthase activity	1/38	15/13336	0.0419209	0.255337	0.222642	Ds04G34820	1
GO:0015154	MF	GO:0015154	disaccharide transmembrane transporter activity	1/38	15/13336	0.0419209	0.255337	0.222642	Ds08G01560	1
GO:0015157	MF	GO:0015157	oligosaccharide transmembrane transporter activity	1/38	15/13336	0.0419209	0.255337	0.222642	Ds08G01560	1
GO:0050661	MF	GO:0050661	NADP binding	1/38	15/13336	0.0419209	0.255337	0.222642	Ds05G00610	1
GO:0016616	MF	GO:0016616	oxidoreductase activity, acting on the CH-OH group of donors, NAD or NADP as acceptor	2/38	119/13336	0.0450559	0.2625	0.228888	Ds05G00610/Ds03G05000	2
GO:0003916	MF	GO:0003916	DNA topoisomerase activity	1/38	18/13336	0.0500973	0.275497	0.240221	Ds02G24750	1
GO:0016209	MF	GO:0016209	antioxidant activity	2/38	129/13336	0.0520556	0.275497	0.240221	Ds04G18480/Ds11G20210	2
GO:0008649	MF	GO:0008649	rRNA methyltransferase activity	1/38	20/13336	0.0555105	0.275497	0.240221	Ds04G04950	1
GO:0140102	MF	GO:0140102	catalytic activity, acting on a rRNA	1/38	20/13336	0.0555105	0.275497	0.240221	Ds04G04950	1
GO:0004709	MF	GO:0004709	MAP kinase kinase kinase activity	1/38	21/13336	0.0582058	0.278556	0.242889	Ds02G37260	1
GO:0016614	MF	GO:0016614	oxidoreductase activity, acting on CH-OH group of donors	2/38	146/13336	0.0647751	0.280343	0.244447	Ds05G00610/Ds03G05000	2
GO:0016846	MF	GO:0016846	carbon-sulfur lyase activity	1/38	24/13336	0.0662468	0.280343	0.244447	Ds08G18270	1
GO:0017022	MF	GO:0017022	myosin binding	1/38	24/13336	0.0662468	0.280343	0.244447	Ds01G07940	1
GO:0051287	MF	GO:0051287	NAD binding	1/38	26/13336	0.0715703	0.280343	0.244447	Ds05G00610	1
GO:0004301	MF	GO:0004301	epoxide hydrolase activity	1/38	27/13336	0.074221	0.280343	0.244447	Ds04G00720	1
GO:0016801	MF	GO:0016801	hydrolase activity, acting on ether bonds	1/38	27/13336	0.074221	0.280343	0.244447	Ds04G00720	1
GO:0016803	MF	GO:0016803	ether hydrolase activity	1/38	27/13336	0.074221	0.280343	0.244447	Ds04G00720	1
GO:0004177	MF	GO:0004177	aminopeptidase activity	1/38	28/13336	0.0768643	0.280343	0.244447	Ds04G00720	1
GO:0016798	MF	GO:0016798	hydrolase activity, acting on glycosyl bonds	3/38	353/13336	0.0786196	0.280343	0.244447	Ds06G01190/Ds01G03020/Ds08G03460	3
GO:0019104	MF	GO:0019104	DNA N-glycosylase activity	1/38	29/13336	0.0795002	0.280343	0.244447	Ds08G03460	1
GO:0008270	MF	GO:0008270	zinc ion binding	2/38	167/13336	0.0817591	0.280916	0.244946	Ds04G00720/Ds03G00230	2
GO:0008233	MF	GO:0008233	peptidase activity	3/38	369/13336	0.0871335	0.281648	0.245585	Ds04G00720/Ds03G01170/Ds07G23690	3
GO:0008135	MF	GO:0008135	translation factor activity, RNA binding	1/38	33/13336	0.0899709	0.281648	0.245585	Ds07G00180	1
GO:0090079	MF	GO:0090079	translation regulator activity, nucleic acid binding	1/38	36/13336	0.0977478	0.281648	0.245585	Ds07G00180	1
GO:0016799	MF	GO:0016799	hydrolase activity, hydrolyzing N-glycosyl compounds	1/38	37/13336	0.100326	0.281648	0.245585	Ds08G03460	1
GO:0045182	MF	GO:0045182	translation regulator activity	1/38	39/13336	0.10546	0.281648	0.245585	Ds07G00180	1
GO:0005085	MF	GO:0005085	guanyl-nucleotide exchange factor activity	1/38	40/13336	0.108016	0.281648	0.245585	Ds11G13250	1
GO:0010334	MF	GO:0010334	sesquiterpene synthase activity	1/38	40/13336	0.108016	0.281648	0.245585	Ds08G01300	1
GO:0010333	MF	GO:0010333	terpene synthase activity	1/38	41/13336	0.110566	0.281648	0.245585	Ds08G01300	1
GO:0003755	MF	GO:0003755	peptidyl-prolyl cis-trans isomerase activity	1/38	42/13336	0.113108	0.281648	0.245585	Ds01G12580	1
GO:0005249	MF	GO:0005249	voltage-gated potassium channel activity	1/38	43/13336	0.115643	0.281648	0.245585	Ds03G16830	1
GO:0004222	MF	GO:0004222	metalloendopeptidase activity	1/38	44/13336	0.118171	0.281648	0.245585	Ds03G01170	1
GO:0005262	MF	GO:0005262	calcium channel activity	1/38	44/13336	0.118171	0.281648	0.245585	Ds03G16830	1
GO:0008173	MF	GO:0008173	RNA methyltransferase activity	1/38	44/13336	0.118171	0.281648	0.245585	Ds04G04950	1
GO:0016838	MF	GO:0016838	carbon-oxygen lyase activity, acting on phosphates	1/38	44/13336	0.118171	0.281648	0.245585	Ds08G01300	1
GO:0140097	MF	GO:0140097	catalytic activity, acting on DNA	2/38	210/13336	0.120108	0.281648	0.245585	Ds02G24750/Ds08G03460	2
GO:0005267	MF	GO:0005267	potassium channel activity	1/38	45/13336	0.120692	0.281648	0.245585	Ds03G16830	1
GO:0022843	MF	GO:0022843	voltage-gated cation channel activity	1/38	45/13336	0.120692	0.281648	0.245585	Ds03G16830	1
GO:0004812	MF	GO:0004812	aminoacyl-tRNA ligase activity	1/38	46/13336	0.123206	0.281648	0.245585	Ds02G35870	1
GO:0016875	MF	GO:0016875	ligase activity, forming carbon-oxygen bonds	1/38	46/13336	0.123206	0.281648	0.245585	Ds02G35870	1
GO:0004175	MF	GO:0004175	endopeptidase activity	2/38	215/13336	0.124824	0.281648	0.245585	Ds03G01170/Ds07G23690	2
GO:0003713	MF	GO:0003713	transcription coactivator activity	1/38	48/13336	0.128213	0.281648	0.245585	Ds01G47360	1
GO:0016866	MF	GO:0016866	intramolecular transferase activity	1/38	48/13336	0.128213	0.281648	0.245585	Ds04G34820	1
GO:0015932	MF	GO:0015932	nucleobase-containing compound transmembrane transporter activity	1/38	51/13336	0.135671	0.289871	0.252755	Ds01G00370	1
GO:0016859	MF	GO:0016859	cis-trans isomerase activity	1/38	53/13336	0.140609	0.289871	0.252755	Ds01G12580	1
GO:0031406	MF	GO:0031406	carboxylic acid binding	1/38	53/13336	0.140609	0.289871	0.252755	Ds05G00610	1
GO:0043177	MF	GO:0043177	organic acid binding	1/38	53/13336	0.140609	0.289871	0.252755	Ds05G00610	1
GO:0008408	MF	GO:0008408	3'-5' exonuclease activity	1/38	55/13336	0.145519	0.292086	0.254686	Ds03G16910	1
GO:0005244	MF	GO:0005244	voltage-gated ion channel activity	1/38	57/13336	0.150402	0.292086	0.254686	Ds03G16830	1
GO:0008170	MF	GO:0008170	N-methyltransferase activity	1/38	57/13336	0.150402	0.292086	0.254686	Ds04G04950	1
GO:0022832	MF	GO:0022832	voltage-gated channel activity	1/38	57/13336	0.150402	0.292086	0.254686	Ds03G16830	1
GO:0022839	MF	GO:0022839	ion gated channel activity	1/38	60/13336	0.157676	0.301836	0.263188	Ds03G16830	1
GO:0019843	MF	GO:0019843	rRNA binding	1/38	61/13336	0.160087	0.302136	0.263449	Ds02G32550	1
GO:0022836	MF	GO:0022836	gated channel activity	1/38	65/13336	0.169664	0.315763	0.275331	Ds03G16830	1
GO:0004190	MF	GO:0004190	aspartic-type endopeptidase activity	1/38	67/13336	0.174412	0.315828	0.275388	Ds07G23690	1
GO:0070001	MF	GO:0070001	aspartic-type peptidase activity	1/38	67/13336	0.174412	0.315828	0.275388	Ds07G23690	1
GO:1901505	MF	GO:1901505	carbohydrate derivative transmembrane transporter activity	1/38	69/13336	0.179134	0.320053	0.279072	Ds01G00370	1
GO:0008092	MF	GO:0008092	cytoskeletal protein binding	2/38	274/13336	0.183345	0.323266	0.281874	Ds01G14500/Ds01G07940	2
GO:0004527	MF	GO:0004527	exonuclease activity	1/38	73/13336	0.1885	0.328038	0.286035	Ds03G16910	1
GO:0042277	MF	GO:0042277	peptide binding	1/38	75/13336	0.193143	0.33181	0.289324	Ds04G00720	1
GO:0004683	MF	GO:0004683	calmodulin-dependent protein kinase activity	1/38	78/13336	0.20006	0.339343	0.295892	Ds01G07940	1
GO:0005096	MF	GO:0005096	GTPase activator activity	1/38	84/13336	0.213721	0.35661	0.310949	Ds11G13250	1
GO:0015085	MF	GO:0015085	calcium ion transmembrane transporter activity	1/38	85/13336	0.215976	0.35661	0.310949	Ds03G16830	1
GO:0030247	MF	GO:0030247	polysaccharide binding	1/38	86/13336	0.218224	0.35661	0.310949	Ds06G01190	1
GO:0005261	MF	GO:0005261	cation channel activity	1/38	89/13336	0.224932	0.362353	0.315956	Ds03G16830	1
GO:0004553	MF	GO:0004553	hydrolase activity, hydrolyzing O-glycosyl compounds	2/38	316/13336	0.227147	0.362353	0.315956	Ds06G01190/Ds01G03020	2
GO:0016829	MF	GO:0016829	lyase activity	2/38	326/13336	0.237717	0.370218	0.322814	Ds08G18270/Ds08G01300	2
GO:0003727	MF	GO:0003727	single-stranded RNA binding	1/38	95/13336	0.238179	0.370218	0.322814	Ds02G32550	1
GO:0008238	MF	GO:0008238	exopeptidase activity	1/38	96/13336	0.240365	0.370218	0.322814	Ds04G00720	1
GO:0030695	MF	GO:0030695	GTPase regulator activity	1/38	100/13336	0.24905	0.379235	0.330676	Ds11G13250	1
GO:0140101	MF	GO:0140101	catalytic activity, acting on a tRNA	1/38	105/13336	0.259769	0.387623	0.33799	Ds02G35870	1
GO:0003712	MF	GO:0003712	transcription coregulator activity	1/38	106/13336	0.261895	0.387623	0.33799	Ds01G47360	1
GO:0015079	MF	GO:0015079	potassium ion transmembrane transporter activity	1/38	107/13336	0.264015	0.387623	0.33799	Ds03G16830	1
GO:0003924	MF	GO:0003924	GTPase activity	1/38	108/13336	0.266129	0.387623	0.33799	Ds01G14500	1
GO:0005216	MF	GO:0005216	ion channel activity	1/38	112/13336	0.274527	0.391347	0.341237	Ds03G16830	1
GO:0051020	MF	GO:0051020	GTPase binding	1/38	112/13336	0.274527	0.391347	0.341237	Ds11G13250	1
GO:0030246	MF	GO:0030246	carbohydrate binding	1/38	114/13336	0.27869	0.3931	0.342766	Ds06G01190	1
GO:0008017	MF	GO:0008017	microtubule binding	1/38	116/13336	0.282831	0.394784	0.344235	Ds01G14500	1
GO:0019901	MF	GO:0019901	protein kinase binding	1/38	122/13336	0.295113	0.403522	0.351853	Ds02G37260	1
GO:0060589	MF	GO:0060589	nucleoside-triphosphatase regulator activity	1/38	122/13336	0.295113	0.403522	0.351853	Ds11G13250	1
GO:0016779	MF	GO:0016779	nucleotidyltransferase activity	1/38	127/13336	0.305192	0.413088	0.360195	Ds01G53330	1
GO:0015631	MF	GO:0015631	tubulin binding	1/38	132/13336	0.31513	0.422275	0.368205	Ds01G14500	1
GO:0140098	MF	GO:0140098	catalytic activity, acting on RNA	2/38	402/13336	0.318434	0.422477	0.368382	Ds02G35870/Ds04G04950	2
GO:0016835	MF	GO:0016835	carbon-oxygen lyase activity	1/38	138/13336	0.326874	0.429422	0.374437	Ds08G01300	1
GO:0015144	MF	GO:0015144	carbohydrate transmembrane transporter activity	1/38	140/13336	0.330744	0.430289	0.375193	Ds08G01560	1
GO:0019900	MF	GO:0019900	kinase binding	1/38	142/13336	0.334593	0.431111	0.37591	Ds02G37260	1
GO:0016765	MF	GO:0016765	transferase activity, transferring alkyl or aryl (other than methyl) groups	1/38	148/13336	0.346012	0.441577	0.385036	Ds08G18270	1
GO:0008289	MF	GO:0008289	lipid binding	1/38	150/13336	0.349775	0.442169	0.385552	Ds02G37260	1
GO:0046914	MF	GO:0046914	transition metal ion binding	2/38	444/13336	0.362489	0.446085	0.388966	Ds04G00720/Ds03G00230	2
GO:0015267	MF	GO:0015267	channel activity	1/38	158/13336	0.36462	0.446085	0.388966	Ds03G16830	1
GO:0022803	MF	GO:0022803	passive transmembrane transporter activity	1/38	158/13336	0.36462	0.446085	0.388966	Ds03G16830	1
GO:0016874	MF	GO:0016874	ligase activity	1/38	161/13336	0.370101	0.446085	0.388966	Ds02G35870	1
GO:0000166	MF	GO:0000166	nucleotide binding	2/38	454/13336	0.372847	0.446085	0.388966	Ds05G00610/Ds01G07940	2
GO:1901265	MF	GO:1901265	nucleoside phosphate binding	2/38	454/13336	0.372847	0.446085	0.388966	Ds05G00610/Ds01G07940	2
GO:0003682	MF	GO:0003682	chromatin binding	1/38	175/13336	0.395076	0.468498	0.408509	Ds08G00050	1
GO:0005524	MF	GO:0005524	ATP binding	1/38	181/13336	0.405483	0.47662	0.415592	Ds01G07940	1
GO:0008757	MF	GO:0008757	S-adenosylmethionine-dependent methyltransferase activity	1/38	190/13336	0.420766	0.490284	0.427506	Ds04G04950	1
GO:0030554	MF	GO:0030554	adenyl nucleotide binding	1/38	209/13336	0.451785	0.517429	0.451175	Ds01G07940	1
GO:0032559	MF	GO:0032559	adenyl ribonucleotide binding	1/38	209/13336	0.451785	0.517429	0.451175	Ds01G07940	1
GO:0008514	MF	GO:0008514	organic anion transmembrane transporter activity	1/38	224/13336	0.475125	0.539549	0.470463	Ds01G00370	1
GO:0008168	MF	GO:0008168	methyltransferase activity	1/38	228/13336	0.481184	0.541838	0.472459	Ds04G04950	1
GO:0016741	MF	GO:0016741	transferase activity, transferring one-carbon groups	1/38	242/13336	0.501859	0.560409	0.488652	Ds04G04950	1
GO:0046873	MF	GO:0046873	metal ion transmembrane transporter activity	1/38	268/13336	0.538147	0.595964	0.519654	Ds03G16830	1
GO:0035639	MF	GO:0035639	purine ribonucleoside triphosphate binding	1/38	276/13336	0.548785	0.602764	0.525583	Ds01G07940	1
GO:0017076	MF	GO:0017076	purine nucleotide binding	1/38	304/13336	0.584172	0.631283	0.550451	Ds01G07940	1
GO:0032555	MF	GO:0032555	purine ribonucleotide binding	1/38	304/13336	0.584172	0.631283	0.550451	Ds01G07940	1
GO:0032553	MF	GO:0032553	ribonucleotide binding	1/38	316/13336	0.598497	0.641589	0.559438	Ds01G07940	1
GO:0030234	MF	GO:0030234	enzyme regulator activity	1/38	337/13336	0.622418	0.661937	0.57718	Ds11G13250	1
GO:0097367	MF	GO:0097367	carbohydrate derivative binding	1/38	345/13336	0.631161	0.66595	0.580679	Ds01G07940	1
GO:0098772	MF	GO:0098772	molecular function regulator	1/38	355/13336	0.641813	0.667778	0.582273	Ds11G13250	1
GO:0008509	MF	GO:0008509	anion transmembrane transporter activity	1/38	356/13336	0.642861	0.667778	0.582273	Ds01G00370	1
GO:0004497	MF	GO:0004497	monooxygenase activity	1/38	377/13336	0.664203	0.683425	0.595917	Ds08G05670	1
GO:0042803	MF	GO:0042803	protein homodimerization activity	1/38	381/13336	0.668125	0.683425	0.595917	Ds05G00610	1
GO:0046983	MF	GO:0046983	protein dimerization activity	1/38	439/13336	0.720219	0.731132	0.637515	Ds05G00610	1
GO:0022890	MF	GO:0022890	inorganic cation transmembrane transporter activity	1/38	447/13336	0.726748	0.732213	0.638457	Ds03G16830	1
GO:0008324	MF	GO:0008324	cation transmembrane transporter activity	1/38	470/13336	0.744704	0.744704	0.649349	Ds03G16830	1

[truncated: 6 more sheets: ST10, ST11, ST12, ST13, ST14, ST15]
